# Supplementary material for: A GDSL-motif Esterase/Lipase Affects Wax and Cutin Deposition and Controls Hull-Caryopsis Attachment in Barley
Source: Plant Cell Physiol. 2024 Apr 26;65(6):999–1013. doi: 10.1093/pcp/pcae041 (PMC11209556; doi:10.1093/pcp/pcae041)
Supplement: pcae041_Supp [file pcae041_supp.zip]

Archive with 2 entries (2 files):
- suppl_data/pcp-2023-e-00309-File008.xlsx
- suppl_data/pcp-2023-e-00309-File009.pdf
