# Supplementary material for: A GDSL-motif Esterase/Lipase Affects Wax and Cutin Deposition and Controls Hull-Caryopsis Attachment in Barley
Source: Plant Cell Physiol. 2024 Apr 26;65(6):999–1013. doi: 10.1093/pcp/pcae041 (PMC11209556; doi:10.1093/pcp/pcae041)
Supplement: pcae041_Supp [file pcae041_supp.zip › suppl_data/pcp-2023-e-00309-File008.xlsx]

## Sheet: Sup Tab S1 (introgressions)
Supplementary Table S1. Introgressions from the donor cer-xd.1492 in BW130 as defined by the barley 50k iSelect SNP chip (Bayer et al., 2017) data presented in Supplementary Table S2. Markers position and gene numbers are based on Morex version 3 (Mascher et al, 2021)
Introgression	Chromosome	introgression start (marker)	introgression start (bp)	introgression end (marker)	introgression end (bp)	introgression size (bp)	introgression size (Mbp)	gene content (of which High Confidence)
N1	1H	JHI-Hv50k-2016-44101	481404774	JHI-Hv50k-2016-46946	487762425	6357651	6.35765	266 (147)
N2-1	2H	JHI-Hv50k-2016-62567	5785726	JHI-Hv50k-2016-69414	17317857	11532131	11.5321	616 (320)
N2-2	2H	JHI-Hv50k-2016-138648	650085053	JHI-Hv50k-2016-141571	654347651	4262598	4.2626	239 (124)
N3	3H	JHI-Hv50k-2016-211619	585392407	JHI-Hv50k-2016-219458	602136933	16744526	16.7445	859 (418)
N4-1	4H	JHI-Hv50k-2016-232220	22501559	JHI-Hv50k-2016-255714	537762870	515261311	515.261	6104 (2496)
N4-2	4H	JHI-Hv50k-2016-256487	542110300	JHI-Hv50k-2016-259052	555969010	13858710	13.8587	327 (189)
N5-1	5H	SCRI_RS_141778	527465738	JHI-Hv50k-2016-345242	547531445	20065707	20.0657	838 (449)
N5-2	5H	JHI-Hv50k-2016-354779	566997496	JHI-Hv50k-2016-363953	581286777	14289281	14.2893	726 (394)
N6	6H	JHI-Hv50k-2016-372208	8990044	JHI-Hv50k-2016-377159	16797277	7807233	7.80723	424 (220)
N7-1	7H	JHI-Hv50k-2016-435980	1456137	JHI-Hv50k-2016-436076	1471759	15622	0.015622	3 (2)
N7-2	7H	JHI-Hv50k-2016-444133	9303939	JHI-Hv50k-2016-446820	11552597	2248658	2.24866	140 (73)

## Sheet: Sup Tab S2 (50K)
Supplementary Table S2. Genotyping data of Bowman, Bonus and BW130 using barley 50k iSelect SNP chip (Bayer et al., 2017). Markers are ordered based on Morex version 3 (Mascher et al, 2021)
marker	Chromosome	Position (bp)	Bowman	Bonus	BW130	call
JHI-Hv50k-2016-127	1H	49952	CC	TT	CC	Bowman
JHI-Hv50k-2016-121	1H	50328	AA	GG	AA	Bowman
JHI-Hv50k-2016-97	1H	77704	CC	AA	CC	Bowman
JHI-Hv50k-2016-73	1H	79518	GG	TT	GG	Bowman
JHI-Hv50k-2016-137	1H	133379	AA	TT	AA	Bowman
JHI-Hv50k-2016-180	1H	148232	GG	AA	GG	Bowman
JHI-Hv50k-2016-237	1H	157342	CC	AA	CC	Bowman
JHI-Hv50k-2016-284	1H	162657	GG	TT	GG	Bowman
JHI-Hv50k-2016-745	1H	411601	AA	GG	AA	Bowman
JHI-Hv50k-2016-468	1H	673917	AA	GG	AA	Bowman
SCRI_RS_120059	1H	1155605	CC	TT	CC	Bowman
SCRI_RS_113745	1H	1617524	CC	TT	CC	Bowman
JHI-Hv50k-2016-1432	1H	1620999	GG	AA	GG	Bowman
JHI-Hv50k-2016-1422	1H	1621807	TT	AA	TT	Bowman
JHI-Hv50k-2016-1369	1H	1633828	CC	AA	CC	Bowman
JHI-Hv50k-2016-1679	1H	1727559	CC	TT	CC	Bowman
JHI-Hv50k-2016-1864	1H	1918533	CC	TT	CC	Bowman
JHI-Hv50k-2016-1895	1H	2061655	AA	GG	AA	Bowman
JHI-Hv50k-2016-1971	1H	2100202	TT	CC	TT	Bowman
SCRI_RS_124234	1H	2106384	TT	CC	TT	Bowman
JHI-Hv50k-2016-2322	1H	2262547	AA	GG	AA	Bowman
JHI-Hv50k-2016-2855	1H	2497673	AA	TT	AA	Bowman
JHI-Hv50k-2016-2914	1H	2578103	TT	CC	TT	Bowman
JHI-Hv50k-2016-3779	1H	4417983	GG	AA	GG	Bowman
JHI-Hv50k-2016-4156	1H	4485363	AA	CC	AA	Bowman
JHI-Hv50k-2016-4173	1H	4487317	TT	CC	TT	Bowman
JHI-Hv50k-2016-4209	1H	4511444	AA	GG	AA	Bowman
JHI-Hv50k-2016-4298	1H	4514693	TT	GG	TT	Bowman
SCRI_RS_149683	1H	4883803	TT	CC	TT	Bowman
JHI-Hv50k-2016-4657	1H	4884255	CC	GG	CC	Bowman
SCRI_RS_82277	1H	4909384	CC	TT	CC	Bowman
JHI-Hv50k-2016-4478	1H	4913158	CC	TT	CC	Bowman
SCRI_RS_60293	1H	4943343	GG	AA	GG	Bowman
JHI-Hv50k-2016-4906	1H	5084730	AA	GG	AA	Bowman
JHI-Hv50k-2016-4957	1H	5099186	TT	AA	TT	Bowman
JHI-Hv50k-2016-5029	1H	5111179	TT	CC	TT	Bowman
JHI-Hv50k-2016-5228	1H	5153201	GG	AA	GG	Bowman
JHI-Hv50k-2016-5157	1H	5159873	CC	GG	CC	Bowman
JHI-Hv50k-2016-5139	1H	5160826	CC	TT	CC	Bowman
JHI-Hv50k-2016-6156	1H	5754943	TT	CC	TT	Bowman
JHI-Hv50k-2016-6222	1H	5758140	GG	CC	GG	Bowman
JHI-Hv50k-2016-6206	1H	5799684	GG	AA	GG	Bowman
JHI-Hv50k-2016-6206	1H	5799684	GG	AA	GG	Bowman
JHI-Hv50k-2016-6092	1H	5820383	CC	TT	CC	Bowman
JHI-Hv50k-2016-6091	1H	5820459	GG	AA	GG	Bowman
JHI-Hv50k-2016-6497	1H	5894914	CC	GG	CC	Bowman
JHI-Hv50k-2016-6496	1H	5894981	TT	CC	TT	Bowman
JHI-Hv50k-2016-6626	1H	5981706	TT	GG	TT	Bowman
JHI-Hv50k-2016-6543	1H	6055191	CC	TT	CC	Bowman
SCRI_RS_179144	1H	6145512	AA	GG	AA	Bowman
JHI-Hv50k-2016-7035	1H	6146257	CC	TT	CC	Bowman
JHI-Hv50k-2016-7033	1H	6146317	AA	GG	AA	Bowman
JHI-Hv50k-2016-7265	1H	6708739	GG	AA	GG	Bowman
JHI-Hv50k-2016-7793	1H	7582764	TT	CC	TT	Bowman
JHI-Hv50k-2016-7757	1H	7601283	GG	TT	GG	Bowman
JHI-Hv50k-2016-7753	1H	7601441	CC	TT	CC	Bowman
JHI-Hv50k-2016-7860	1H	7633880	GG	AA	GG	Bowman
JHI-Hv50k-2016-7922	1H	7763279	GG	CC	GG	Bowman
JHI-Hv50k-2016-7965	1H	7772581	CC	GG	CC	Bowman
JHI-Hv50k-2016-8002	1H	8053741	CC	GG	CC	Bowman
JHI-Hv50k-2016-7985	1H	8054795	GG	AA	GG	Bowman
JHI-Hv50k-2016-7983	1H	8054904	CC	TT	CC	Bowman
SCRI_RS_222250	1H	8875315	AA	GG	AA	Bowman
JHI-Hv50k-2016-8797	1H	8877054	CC	TT	CC	Bowman
JHI-Hv50k-2016-8793	1H	8877319	CC	AA	CC	Bowman
JHI-Hv50k-2016-8710	1H	8892870	CC	GG	CC	Bowman
JHI-Hv50k-2016-9237	1H	9049757	GG	CC	GG	Bowman
JHI-Hv50k-2016-9524	1H	9315479	AA	CC	AA	Bowman
JHI-Hv50k-2016-9563	1H	9318163	TT	CC	TT	Bowman
JHI-Hv50k-2016-9618	1H	9334992	CC	TT	CC	Bowman
JHI-Hv50k-2016-9857	1H	9413826	AA	CC	AA	Bowman
JHI-Hv50k-2016-9842	1H	9415120	CC	TT	CC	Bowman
SCRI_RS_119312	1H	9416049	AA	CC	AA	Bowman
JHI-Hv50k-2016-9987	1H	9611520	AA	GG	AA	Bowman
JHI-Hv50k-2016-9983	1H	9611752	AA	CC	AA	Bowman
JHI-Hv50k-2016-9963	1H	9612582	CC	TT	CC	Bowman
SCRI_RS_148560	1H	9754574	GG	TT	GG	Bowman
JHI-Hv50k-2016-10365	1H	10549003	TT	CC	TT	Bowman
JHI-Hv50k-2016-10363	1H	10549220	AA	GG	AA	Bowman
SCRI_RS_164150	1H	10825891	TT	CC	TT	Bowman
SCRI_RS_130600	1H	11796909	AA	GG	AA	Bowman
JHI-Hv50k-2016-11098	1H	11835775	TT	GG	TT	Bowman
JHI-Hv50k-2016-11646	1H	13209817	GG	AA	GG	Bowman
JHI-Hv50k-2016-11651	1H	13210522	GG	TT	GG	Bowman
JHI-Hv50k-2016-11873	1H	13399172	TT	CC	TT	Bowman
JHI-Hv50k-2016-11874	1H	13399228	AA	GG	AA	Bowman
JHI-Hv50k-2016-11876	1H	13399581	TT	AA	TT	Bowman
JHI-Hv50k-2016-12344	1H	14392584	CC	AA	CC	Bowman
JHI-Hv50k-2016-12336	1H	14393060	GG	AA	GG	Bowman
JHI-Hv50k-2016-12523	1H	14648544	AA	GG	AA	Bowman
JHI-Hv50k-2016-12666	1H	14667554	AA	TT	AA	Bowman
JHI-Hv50k-2016-12669	1H	14667678	GG	CC	GG	Bowman
JHI-Hv50k-2016-12682	1H	14713075	TT	CC	TT	Bowman
JHI-Hv50k-2016-12715	1H	14715521	CC	TT	CC	Bowman
JHI-Hv50k-2016-12802	1H	14725701	AA	CC	AA	Bowman
JHI-Hv50k-2016-12866	1H	14840526	TT	AA	TT	Bowman
JHI-Hv50k-2016-12930	1H	14848642	GG	AA	GG	Bowman
JHI-Hv50k-2016-12956	1H	15080237	CC	TT	CC	Bowman
JHI-Hv50k-2016-12959	1H	15080341	AA	GG	AA	Bowman
JHI-Hv50k-2016-12965	1H	15080881	AA	CC	AA	Bowman
JHI-Hv50k-2016-12986	1H	15084935	AA	GG	AA	Bowman
JHI-Hv50k-2016-13004	1H	15093474	TT	GG	TT	Bowman
JHI-Hv50k-2016-13011	1H	15094237	CC	TT	CC	Bowman
JHI-Hv50k-2016-13419	1H	16453037	GG	AA	GG	Bowman
JHI-Hv50k-2016-13500	1H	16533420	AA	GG	AA	Bowman
JHI-Hv50k-2016-13583	1H	16851154	GG	AA	GG	Bowman
JHI-Hv50k-2016-13566	1H	16855359	CC	TT	CC	Bowman
JHI-Hv50k-2016-13621	1H	17311517	CC	TT	CC	Bowman
SCRI_RS_88375	1H	17321221	AA	GG	AA	Bowman
JHI-Hv50k-2016-13780	1H	17506376	AA	GG	AA	Bowman
SCRI_RS_150226	1H	17534189	AA	CC	AA	Bowman
JHI-Hv50k-2016-14263	1H	19596149	CC	GG	CC	Bowman
SCRI_RS_235243	1H	19819048	GG	TT	GG	Bowman
JHI-Hv50k-2016-14498	1H	20128953	AA	GG	AA	Bowman
JHI-Hv50k-2016-14491	1H	20129094	AA	GG	AA	Bowman
JHI-Hv50k-2016-15116	1H	20931333	AA	TT	AA	Bowman
JHI-Hv50k-2016-15135	1H	20940997	AA	GG	AA	Bowman
JHI-Hv50k-2016-15145	1H	20941725	TT	CC	TT	Bowman
JHI-Hv50k-2016-15149	1H	20944886	TT	CC	TT	Bowman
JHI-Hv50k-2016-15198	1H	20985544	AA	GG	AA	Bowman
JHI-Hv50k-2016-15206	1H	20986960	GG	CC	GG	Bowman
JHI-Hv50k-2016-15419	1H	22081586	GG	AA	GG	Bowman
JHI-Hv50k-2016-15414	1H	22083080	CC	TT	CC	Bowman
JHI-Hv50k-2016-15410	1H	22085730	GG	AA	GG	Bowman
JHI-Hv50k-2016-15408	1H	22087541	GG	AA	GG	Bowman
JHI-Hv50k-2016-15407	1H	22087681	AA	CC	AA	Bowman
JHI-Hv50k-2016-16035	1H	24140668	GG	AA	GG	Bowman
JHI-Hv50k-2016-16067	1H	24193269	GG	AA	GG	Bowman
JHI-Hv50k-2016-16066	1H	24193306	GG	CC	GG	Bowman
JHI-Hv50k-2016-16064	1H	24193377	CC	TT	CC	Bowman
SCRI_RS_128285	1H	24251358	TT	CC	TT	Bowman
JHI-Hv50k-2016-16093	1H	24255821	TT	CC	TT	Bowman
JHI-Hv50k-2016-16129	1H	24635190	TT	CC	TT	Bowman
SCRI_RS_126734	1H	24677100	TT	CC	TT	Bowman
JHI-Hv50k-2016-16150	1H	24678602	CC	TT	CC	Bowman
JHI-Hv50k-2016-16158	1H	24680138	TT	CC	TT	Bowman
JHI-Hv50k-2016-16159	1H	24680224	GG	AA	GG	Bowman
JHI-Hv50k-2016-16218	1H	24804278	AA	GG	AA	Bowman
JHI-Hv50k-2016-16219	1H	24804411	AA	TT	AA	Bowman
JHI-Hv50k-2016-16224	1H	24805037	GG	CC	GG	Bowman
JHI-Hv50k-2016-16232	1H	24807012	AA	CC	AA	Bowman
JHI-Hv50k-2016-16233	1H	24807100	TT	CC	TT	Bowman
JHI-Hv50k-2016-16177	1H	24895048	TT	CC	TT	Bowman
JHI-Hv50k-2016-16180	1H	24895764	GG	AA	GG	Bowman
JHI-Hv50k-2016-16185	1H	24930441	GG	AA	GG	Bowman
JHI-Hv50k-2016-16260	1H	24974690	CC	TT	CC	Bowman
JHI-Hv50k-2016-16257	1H	24975675	AA	TT	AA	Bowman
JHI-Hv50k-2016-16245	1H	25066028	CC	GG	CC	Bowman
JHI-Hv50k-2016-16247	1H	25066032	CC	AA	CC	Bowman
JHI-Hv50k-2016-16248	1H	25066587	CC	AA	CC	Bowman
JHI-Hv50k-2016-16252	1H	25067344	CC	GG	CC	Bowman
JHI-Hv50k-2016-16253	1H	25067429	TT	GG	TT	Bowman
JHI-Hv50k-2016-16255	1H	25067605	TT	GG	TT	Bowman
JHI-Hv50k-2016-16264	1H	25071915	GG	TT	GG	Bowman
JHI-Hv50k-2016-16286	1H	25077041	TT	CC	TT	Bowman
JHI-Hv50k-2016-16287	1H	25077087	AA	CC	AA	Bowman
JHI-Hv50k-2016-16331	1H	25523503	AA	GG	AA	Bowman
JHI-Hv50k-2016-16332	1H	25523985	AA	GG	AA	Bowman
JHI-Hv50k-2016-16542	1H	25674503	AA	GG	AA	Bowman
JHI-Hv50k-2016-16527	1H	25675820	TT	CC	TT	Bowman
JHI-Hv50k-2016-16518	1H	25678367	CC	TT	CC	Bowman
JHI-Hv50k-2016-16517	1H	25678389	CC	AA	CC	Bowman
JHI-Hv50k-2016-16516	1H	25678470	TT	CC	TT	Bowman
JHI-Hv50k-2016-16514	1H	25678723	TT	CC	TT	Bowman
JHI-Hv50k-2016-16507	1H	25679521	GG	AA	GG	Bowman
JHI-Hv50k-2016-16506	1H	25679694	AA	CC	AA	Bowman
JHI-Hv50k-2016-16504	1H	25680235	TT	GG	TT	Bowman
JHI-Hv50k-2016-16500	1H	25681174	TT	AA	TT	Bowman
JHI-Hv50k-2016-16499	1H	25681326	GG	AA	GG	Bowman
JHI-Hv50k-2016-16496	1H	25681821	AA	CC	AA	Bowman
JHI-Hv50k-2016-16492	1H	25682383	TT	CC	TT	Bowman
JHI-Hv50k-2016-16489	1H	25683170	GG	CC	GG	Bowman
JHI-Hv50k-2016-16482	1H	25683803	GG	AA	GG	Bowman
JHI-Hv50k-2016-16472	1H	25684804	AA	GG	AA	Bowman
JHI-Hv50k-2016-16470	1H	25684996	GG	AA	GG	Bowman
JHI-Hv50k-2016-16469	1H	25685155	TT	CC	TT	Bowman
JHI-Hv50k-2016-16462	1H	25685575	AA	CC	AA	Bowman
JHI-Hv50k-2016-16460	1H	25685738	AA	GG	AA	Bowman
JHI-Hv50k-2016-16459	1H	25685815	CC	AA	CC	Bowman
JHI-Hv50k-2016-16456	1H	25685839	GG	AA	GG	Bowman
JHI-Hv50k-2016-16449	1H	25686856	AA	GG	AA	Bowman
JHI-Hv50k-2016-16448	1H	25686994	GG	CC	GG	Bowman
JHI-Hv50k-2016-16445	1H	25687063	CC	TT	CC	Bowman
JHI-Hv50k-2016-16444	1H	25687195	GG	TT	GG	Bowman
JHI-Hv50k-2016-16442	1H	25687225	GG	AA	GG	Bowman
JHI-Hv50k-2016-16437	1H	25687338	TT	CC	TT	Bowman
JHI-Hv50k-2016-16404	1H	25691675	CC	AA	CC	Bowman
JHI-Hv50k-2016-16403	1H	25691786	GG	AA	GG	Bowman
JHI-Hv50k-2016-16400	1H	25691920	CC	TT	CC	Bowman
JHI-Hv50k-2016-16396	1H	25692266	AA	GG	AA	Bowman
JHI-Hv50k-2016-16391	1H	25696312	GG	AA	GG	Bowman
JHI-Hv50k-2016-16388	1H	25696695	AA	GG	AA	Bowman
JHI-Hv50k-2016-16560	1H	25739616	GG	AA	GG	Bowman
JHI-Hv50k-2016-16575	1H	25744016	TT	CC	TT	Bowman
SCRI_RS_222748	1H	30267184	AA	GG	AA	Bowman
JHI-Hv50k-2016-16929	1H	30274389	GG	AA	GG	Bowman
JHI-Hv50k-2016-16928	1H	30274403	GG	CC	GG	Bowman
JHI-Hv50k-2016-16927	1H	30274605	CC	TT	CC	Bowman
JHI-Hv50k-2016-16924	1H	30274756	TT	AA	TT	Bowman
JHI-Hv50k-2016-16923	1H	30274867	AA	GG	AA	Bowman
JHI-Hv50k-2016-16921	1H	30275082	AA	GG	AA	Bowman
JHI-Hv50k-2016-16918	1H	30275174	CC	TT	CC	Bowman
JHI-Hv50k-2016-16913	1H	30276839	AA	TT	AA	Bowman
JHI-Hv50k-2016-16911	1H	30278084	TT	CC	TT	Bowman
JHI-Hv50k-2016-16908	1H	30278199	GG	AA	GG	Bowman
JHI-Hv50k-2016-16907	1H	30278230	TT	CC	TT	Bowman
JHI-Hv50k-2016-16906	1H	30278495	AA	GG	AA	Bowman
JHI-Hv50k-2016-16903	1H	30279050	GG	CC	GG	Bowman
JHI-Hv50k-2016-17006	1H	31119076	CC	AA	CC	Bowman
JHI-Hv50k-2016-17265	1H	32374939	CC	TT	CC	Bowman
JHI-Hv50k-2016-17275	1H	32376722	GG	CC	GG	Bowman
JHI-Hv50k-2016-17277	1H	32376812	TT	CC	TT	Bowman
JHI-Hv50k-2016-17481	1H	32537089	GG	AA	GG	Bowman
SCRI_RS_114047	1H	32550050	AA	GG	AA	Bowman
SCRI_RS_193392	1H	32550349	CC	GG	CC	Bowman
JHI-Hv50k-2016-17526	1H	32858572	GG	AA	GG	Bowman
JHI-Hv50k-2016-17533	1H	32999798	AA	GG	AA	Bowman
SCRI_RS_153785	1H	34712305	GG	TT	GG	Bowman
JHI-Hv50k-2016-17683	1H	34712486	GG	TT	GG	Bowman
SCRI_RS_170869	1H	35004618	GG	AA	GG	Bowman
JHI-Hv50k-2016-17765	1H	35127421	CC	AA	CC	Bowman
JHI-Hv50k-2016-17850	1H	36718344	CC	AA	CC	Bowman
JHI-Hv50k-2016-17849	1H	36718805	AA	GG	AA	Bowman
JHI-Hv50k-2016-17846	1H	36720102	TT	CC	TT	Bowman
JHI-Hv50k-2016-17879	1H	36765698	CC	AA	CC	Bowman
JHI-Hv50k-2016-17907	1H	36888811	CC	TT	CC	Bowman
JHI-Hv50k-2016-17906	1H	36888905	CC	TT	CC	Bowman
JHI-Hv50k-2016-17905	1H	36889044	GG	CC	GG	Bowman
JHI-Hv50k-2016-17904	1H	36889054	CC	GG	CC	Bowman
JHI-Hv50k-2016-17900	1H	36889980	AA	GG	AA	Bowman
JHI-Hv50k-2016-17896	1H	36890680	GG	AA	GG	Bowman
JHI-Hv50k-2016-17894	1H	36890918	TT	CC	TT	Bowman
JHI-Hv50k-2016-17893	1H	36891188	CC	AA	CC	Bowman
JHI-Hv50k-2016-17892	1H	36891748	AA	GG	AA	Bowman
JHI-Hv50k-2016-17888	1H	36892684	CC	TT	CC	Bowman
SCRI_RS_189483	1H	36892970	GG	AA	GG	Bowman
JHI-Hv50k-2016-17885	1H	36893461	TT	CC	TT	Bowman
JHI-Hv50k-2016-17883	1H	36894185	GG	AA	GG	Bowman
SCRI_RS_230987	1H	36911241	AA	CC	AA	Bowman
JHI-Hv50k-2016-17967	1H	36987742	GG	CC	GG	Bowman
JHI-Hv50k-2016-17966	1H	36988017	GG	AA	GG	Bowman
JHI-Hv50k-2016-17965	1H	36988523	GG	AA	GG	Bowman
SCRI_RS_140837	1H	36988586	AA	GG	AA	Bowman
SCRI_RS_184784	1H	37259679	CC	TT	CC	Bowman
JHI-Hv50k-2016-17993	1H	37260201	AA	GG	AA	Bowman
SCRI_RS_11615	1H	37459905	CC	TT	CC	Bowman
JHI-Hv50k-2016-18006	1H	37460063	TT	CC	TT	Bowman
JHI-Hv50k-2016-18027	1H	37470741	TT	CC	TT	Bowman
JHI-Hv50k-2016-18032	1H	37475897	GG	AA	GG	Bowman
JHI-Hv50k-2016-18042	1H	37477329	CC	TT	CC	Bowman
JHI-Hv50k-2016-18043	1H	37477455	TT	CC	TT	Bowman
SCRI_RS_189637	1H	37477804	TT	CC	TT	Bowman
SCRI_RS_160545	1H	37482584	GG	AA	GG	Bowman
JHI-Hv50k-2016-18068	1H	37729945	TT	AA	TT	Bowman
JHI-Hv50k-2016-18149	1H	38008745	TT	CC	TT	Bowman
JHI-Hv50k-2016-18142	1H	38009941	TT	GG	TT	Bowman
JHI-Hv50k-2016-18141	1H	38009944	TT	GG	TT	Bowman
JHI-Hv50k-2016-18139	1H	38010041	CC	TT	CC	Bowman
JHI-Hv50k-2016-18138	1H	38010254	GG	AA	GG	Bowman
JHI-Hv50k-2016-18134	1H	38010698	GG	AA	GG	Bowman
JHI-Hv50k-2016-18133	1H	38010710	AA	GG	AA	Bowman
SCRI_RS_147042	1H	38010710	TT	CC	TT	Bowman
JHI-Hv50k-2016-18132	1H	38010824	GG	AA	GG	Bowman
JHI-Hv50k-2016-18158	1H	38011541	TT	GG	TT	Bowman
JHI-Hv50k-2016-18159	1H	38011601	GG	AA	GG	Bowman
JHI-Hv50k-2016-18160	1H	38011982	TT	CC	TT	Bowman
JHI-Hv50k-2016-18180	1H	38074890	GG	CC	GG	Bowman
SCRI_RS_187264	1H	38075939	AA	TT	AA	Bowman
JHI-Hv50k-2016-18164	1H	38076377	GG	CC	GG	Bowman
JHI-Hv50k-2016-18163	1H	38076576	CC	TT	CC	Bowman
JHI-Hv50k-2016-18188	1H	38114293	CC	TT	CC	Bowman
JHI-Hv50k-2016-18214	1H	38265474	CC	TT	CC	Bowman
SCRI_RS_183171	1H	38266284	TT	CC	TT	Bowman
JHI-Hv50k-2016-18211	1H	38267477	GG	AA	GG	Bowman
JHI-Hv50k-2016-18209	1H	38267692	AA	TT	AA	Bowman
JHI-Hv50k-2016-18206	1H	38268824	TT	AA	TT	Bowman
JHI-Hv50k-2016-18243	1H	38601639	TT	CC	TT	Bowman
JHI-Hv50k-2016-18239	1H	38603975	GG	AA	GG	Bowman
SCRI_RS_141140	1H	39053731	GG	TT	GG	Bowman
JHI-Hv50k-2016-18338	1H	39443158	CC	TT	CC	Bowman
JHI-Hv50k-2016-18354	1H	39450525	CC	GG	CC	Bowman
JHI-Hv50k-2016-18360	1H	39453030	AA	GG	AA	Bowman
JHI-Hv50k-2016-18373	1H	39644318	CC	TT	CC	Bowman
JHI-Hv50k-2016-18380	1H	39676088	AA	GG	AA	Bowman
JHI-Hv50k-2016-18381	1H	39676235	GG	AA	GG	Bowman
JHI-Hv50k-2016-18382	1H	39676479	CC	GG	CC	Bowman
JHI-Hv50k-2016-18385	1H	39721324	CC	AA	CC	Bowman
JHI-Hv50k-2016-18386	1H	39721608	GG	AA	GG	Bowman
JHI-Hv50k-2016-18400	1H	39731716	GG	AA	GG	Bowman
JHI-Hv50k-2016-18401	1H	39732036	AA	GG	AA	Bowman
JHI-Hv50k-2016-18413	1H	40060539	GG	TT	GG	Bowman
JHI-Hv50k-2016-18411	1H	40061028	AA	TT	AA	Bowman
JHI-Hv50k-2016-18410	1H	40061146	CC	TT	CC	Bowman
SCRI_RS_199178	1H	40331616	CC	TT	CC	Bowman
SCRI_RS_9480	1H	40334706	TT	CC	TT	Bowman
JHI-Hv50k-2016-18514	1H	40922199	GG	CC	GG	Bowman
SCRI_RS_132461	1H	40922949	GG	AA	GG	Bowman
JHI-Hv50k-2016-18530	1H	42000360	GG	AA	GG	Bowman
JHI-Hv50k-2016-18529	1H	42001686	AA	CC	AA	Bowman
JHI-Hv50k-2016-18534	1H	42076844	CC	TT	CC	Bowman
JHI-Hv50k-2016-18542	1H	42078938	TT	CC	TT	Bowman
JHI-Hv50k-2016-18574	1H	42230943	CC	TT	CC	Bowman
JHI-Hv50k-2016-18606	1H	42239333	AA	GG	AA	Bowman
JHI-Hv50k-2016-18607	1H	42239543	TT	CC	TT	Bowman
JHI-Hv50k-2016-18608	1H	42239691	AA	TT	AA	Bowman
JHI-Hv50k-2016-18626	1H	42242013	TT	GG	TT	Bowman
JHI-Hv50k-2016-18628	1H	42242153	GG	TT	GG	Bowman
SCRI_RS_214559	1H	42662996	GG	AA	GG	Bowman
JHI-Hv50k-2016-18682	1H	42663101	CC	GG	CC	Bowman
JHI-Hv50k-2016-18696	1H	45026873	GG	AA	GG	Bowman
JHI-Hv50k-2016-18697	1H	45286092	GG	TT	GG	Bowman
JHI-Hv50k-2016-18712	1H	56471598	AA	CC	AA	Bowman
JHI-Hv50k-2016-18720	1H	56659680	CC	TT	CC	Bowman
JHI-Hv50k-2016-18721	1H	56660045	CC	TT	CC	Bowman
JHI-Hv50k-2016-18725	1H	56660720	CC	TT	CC	Bowman
JHI-Hv50k-2016-18726	1H	56660964	TT	CC	TT	Bowman
JHI-Hv50k-2016-18729	1H	56661210	TT	CC	TT	Bowman
JHI-Hv50k-2016-18735	1H	56661811	TT	GG	TT	Bowman
JHI-Hv50k-2016-18745	1H	56663288	CC	TT	CC	Bowman
JHI-Hv50k-2016-18747	1H	56664267	GG	AA	GG	Bowman
JHI-Hv50k-2016-18780	1H	56784716	GG	CC	GG	Bowman
JHI-Hv50k-2016-18776	1H	56785066	AA	TT	AA	Bowman
JHI-Hv50k-2016-18762	1H	56840272	GG	AA	GG	Bowman
JHI-Hv50k-2016-18760	1H	56840375	CC	GG	CC	Bowman
JHI-Hv50k-2016-18797	1H	57252211	CC	TT	CC	Bowman
JHI-Hv50k-2016-18885	1H	57462740	TT	CC	TT	Bowman
JHI-Hv50k-2016-18883	1H	57467534	CC	GG	CC	Bowman
JHI-Hv50k-2016-18833	1H	57514176	CC	GG	CC	Bowman
JHI-Hv50k-2016-18889	1H	57851609	CC	TT	CC	Bowman
JHI-Hv50k-2016-18940	1H	57916284	CC	TT	CC	Bowman
JHI-Hv50k-2016-18950	1H	57921388	TT	CC	TT	Bowman
JHI-Hv50k-2016-19145	1H	59539278	TT	CC	TT	Bowman
JHI-Hv50k-2016-19660	1H	70105867	AA	GG	AA	Bowman
JHI-Hv50k-2016-20746	1H	96271993	AA	GG	AA	Bowman
JHI-Hv50k-2016-20770	1H	107053561	GG	TT	GG	Bowman
JHI-Hv50k-2016-20776	1H	112002312	AA	CC	AA	Bowman
JHI-Hv50k-2016-20828	1H	137352746	AA	GG	AA	Bowman
JHI-Hv50k-2016-20853	1H	158575494	GG	AA	GG	Bowman
JHI-Hv50k-2016-20888	1H	170549756	AA	CC	AA	Bowman
JHI-Hv50k-2016-21076	1H	256705647	TT	CC	TT	Bowman
JHI-Hv50k-2016-23192	1H	298984651	TT	CC	TT	Bowman
JHI-Hv50k-2016-23273	1H	304980565	GG	TT	GG	Bowman
JHI-Hv50k-2016-24730	1H	327096137	AA	GG	AA	Bowman
JHI-Hv50k-2016-24762	1H	327913589	CC	TT	CC	Bowman
SCRI_RS_155439	1H	327917296	GG	CC	GG	Bowman
SCRI_RS_7197	1H	328638381	AA	GG	AA	Bowman
JHI-Hv50k-2016-24851	1H	328640365	CC	TT	CC	Bowman
JHI-Hv50k-2016-24838	1H	328641938	TT	AA	TT	Bowman
JHI-Hv50k-2016-24903	1H	329131517	CC	AA	CC	Bowman
JHI-Hv50k-2016-25001	1H	329335432	AA	GG	AA	Bowman
JHI-Hv50k-2016-24939	1H	329355913	GG	CC	GG	Bowman
JHI-Hv50k-2016-25043	1H	329640502	TT	AA	TT	Bowman
JHI-Hv50k-2016-25062	1H	330104460	CC	TT	CC	Bowman
SCRI_RS_230133	1H	330732989	AA	GG	AA	Bowman
SCRI_RS_216058	1H	331413863	AA	GG	AA	Bowman
JHI-Hv50k-2016-25683	1H	334261324	AA	CC	AA	Bowman
JHI-Hv50k-2016-25731	1H	334378900	TT	CC	TT	Bowman
JHI-Hv50k-2016-25738	1H	334737607	CC	TT	CC	Bowman
SCRI_RS_134850	1H	334741358	TT	CC	TT	Bowman
JHI-Hv50k-2016-26334	1H	341214096	GG	AA	GG	Bowman
SCRI_RS_116685	1H	341214300	CC	AA	CC	Bowman
JHI-Hv50k-2016-26344	1H	341220380	TT	CC	TT	Bowman
JHI-Hv50k-2016-26363	1H	341798420	CC	GG	CC	Bowman
JHI-Hv50k-2016-26365	1H	342058081	TT	CC	TT	Bowman
JHI-Hv50k-2016-26439	1H	342714334	GG	AA	GG	Bowman
JHI-Hv50k-2016-26511	1H	342902924	TT	CC	TT	Bowman
SCRI_RS_170542	1H	343177799	CC	TT	CC	Bowman
JHI-Hv50k-2016-26556	1H	343178861	CC	TT	CC	Bowman
JHI-Hv50k-2016-26530	1H	343187155	TT	CC	TT	Bowman
JHI-Hv50k-2016-26700	1H	345561832	AA	GG	AA	Bowman
JHI-Hv50k-2016-26705	1H	345725804	GG	AA	GG	Bowman
JHI-Hv50k-2016-26709	1H	345986171	TT	CC	TT	Bowman
JHI-Hv50k-2016-26750	1H	346380392	TT	CC	TT	Bowman
JHI-Hv50k-2016-26782	1H	346955012	CC	TT	CC	Bowman
JHI-Hv50k-2016-26799	1H	346993928	CC	TT	CC	Bowman
JHI-Hv50k-2016-26797	1H	346998373	TT	CC	TT	Bowman
JHI-Hv50k-2016-26803	1H	347261347	GG	AA	GG	Bowman
JHI-Hv50k-2016-26822	1H	347445909	TT	GG	TT	Bowman
JHI-Hv50k-2016-26859	1H	347882425	GG	AA	GG	Bowman
SCRI_RS_221609	1H	347883327	GG	TT	GG	Bowman
JHI-Hv50k-2016-26824	1H	348000183	CC	TT	CC	Bowman
JHI-Hv50k-2016-26890	1H	349256585	GG	AA	GG	Bowman
JHI-Hv50k-2016-26888	1H	349257829	AA	GG	AA	Bowman
JHI-Hv50k-2016-27008	1H	353386930	CC	GG	CC	Bowman
JHI-Hv50k-2016-27013	1H	353399212	CC	TT	CC	Bowman
JHI-Hv50k-2016-27021	1H	353642271	GG	AA	GG	Bowman
JHI-Hv50k-2016-27050	1H	354210865	AA	GG	AA	Bowman
JHI-Hv50k-2016-27089	1H	354811196	AA	GG	AA	Bowman
JHI-Hv50k-2016-27127	1H	355259823	CC	TT	CC	Bowman
JHI-Hv50k-2016-27205	1H	355674311	AA	TT	AA	Bowman
JHI-Hv50k-2016-27240	1H	355933134	TT	CC	TT	Bowman
JHI-Hv50k-2016-27275	1H	355944194	GG	AA	GG	Bowman
JHI-Hv50k-2016-27365	1H	356413944	CC	TT	CC	Bowman
JHI-Hv50k-2016-27468	1H	356794984	AA	GG	AA	Bowman
JHI-Hv50k-2016-27514	1H	357312827	GG	TT	GG	Bowman
SCRI_RS_118168	1H	357577605	AA	TT	AA	Bowman
JHI-Hv50k-2016-27563	1H	357999641	CC	AA	CC	Bowman
JHI-Hv50k-2016-27562	1H	358000813	AA	TT	AA	Bowman
JHI-Hv50k-2016-27566	1H	358251918	GG	AA	GG	Bowman
JHI-Hv50k-2016-27571	1H	358677411	GG	AA	GG	Bowman
SCRI_RS_109060	1H	358885746	TT	CC	TT	Bowman
JHI-Hv50k-2016-27619	1H	359143513	CC	TT	CC	Bowman
JHI-Hv50k-2016-27637	1H	359176689	CC	TT	CC	Bowman
JHI-Hv50k-2016-27651	1H	359271003	CC	TT	CC	Bowman
JHI-Hv50k-2016-27680	1H	359682254	AA	GG	AA	Bowman
SCRI_RS_153733	1H	359793233	GG	AA	GG	Bowman
JHI-Hv50k-2016-27713	1H	359797311	GG	TT	GG	Bowman
JHI-Hv50k-2016-27700	1H	359808013	CC	TT	CC	Bowman
SCRI_RS_119743	1H	359987864	TT	CC	TT	Bowman
JHI-Hv50k-2016-27727	1H	360209831	CC	TT	CC	Bowman
JHI-Hv50k-2016-27737	1H	360346443	AA	GG	AA	Bowman
JHI-Hv50k-2016-27738	1H	360346602	TT	AA	TT	Bowman
SCRI_RS_148600	1H	360350520	GG	AA	GG	Bowman
JHI-Hv50k-2016-27761	1H	360352728	TT	CC	TT	Bowman
JHI-Hv50k-2016-27768	1H	360358361	AA	GG	AA	Bowman
JHI-Hv50k-2016-27787	1H	360570177	AA	CC	AA	Bowman
JHI-Hv50k-2016-27785	1H	360570312	AA	GG	AA	Bowman
JHI-Hv50k-2016-27810	1H	360741495	TT	GG	TT	Bowman
JHI-Hv50k-2016-27806	1H	360742437	GG	AA	GG	Bowman
JHI-Hv50k-2016-27805	1H	360743389	GG	TT	GG	Bowman
JHI-Hv50k-2016-32153	1H	406412134	CC	TT	CC	Bowman
JHI-Hv50k-2016-32895	1H	409597550	AA	GG	AA	Bowman
JHI-Hv50k-2016-33226	1H	417001786	TT	CC	TT	Bowman
JHI-Hv50k-2016-33306	1H	417574499	GG	CC	GG	Bowman
JHI-Hv50k-2016-33836	1H	420379073	TT	CC	TT	Bowman
JHI-Hv50k-2016-34590	1H	425018134	CC	TT	CC	Bowman
JHI-Hv50k-2016-34594	1H	425018349	TT	CC	TT	Bowman
SCRI_RS_204611	1H	425246175	TT	CC	TT	Bowman
SCRI_RS_160500	1H	425329001	GG	AA	GG	Bowman
JHI-Hv50k-2016-34637	1H	425337388	GG	AA	GG	Bowman
JHI-Hv50k-2016-34635	1H	425337437	TT	CC	TT	Bowman
JHI-Hv50k-2016-34761	1H	425474990	TT	CC	TT	Bowman
JHI-Hv50k-2016-34776	1H	425479036	GG	AA	GG	Bowman
SCRI_RS_188820	1H	425479673	CC	TT	CC	Bowman
SCRI_RS_151228	1H	425486761	TT	CC	TT	Bowman
SCRI_RS_151894	1H	425606924	GG	AA	GG	Bowman
JHI-Hv50k-2016-34823	1H	425609245	TT	CC	TT	Bowman
JHI-Hv50k-2016-34951	1H	426155992	CC	AA	CC	Bowman
JHI-Hv50k-2016-34990	1H	426313201	AA	CC	AA	Bowman
JHI-Hv50k-2016-35019	1H	426347828	AA	TT	AA	Bowman
JHI-Hv50k-2016-35018	1H	426348023	AA	GG	AA	Bowman
JHI-Hv50k-2016-35011	1H	426357053	AA	GG	AA	Bowman
JHI-Hv50k-2016-35065	1H	426701602	TT	CC	TT	Bowman
JHI-Hv50k-2016-35160	1H	426983607	TT	AA	TT	Bowman
JHI-Hv50k-2016-35159	1H	426983972	TT	CC	TT	Bowman
JHI-Hv50k-2016-35137	1H	426989173	GG	AA	GG	Bowman
JHI-Hv50k-2016-35129	1H	426991336	TT	CC	TT	Bowman
JHI-Hv50k-2016-35165	1H	427167472	AA	GG	AA	Bowman
JHI-Hv50k-2016-35169	1H	427168770	TT	AA	TT	Bowman
JHI-Hv50k-2016-35181	1H	427274484	TT	CC	TT	Bowman
SCRI_RS_206795	1H	427276407	CC	TT	CC	Bowman
JHI-Hv50k-2016-35187	1H	427278440	TT	CC	TT	Bowman
JHI-Hv50k-2016-35188	1H	427279671	AA	GG	AA	Bowman
SCRI_RS_180349	1H	427289181	AA	GG	AA	Bowman
JHI-Hv50k-2016-35205	1H	427311213	GG	TT	GG	Bowman
JHI-Hv50k-2016-35220	1H	427377092	GG	AA	GG	Bowman
JHI-Hv50k-2016-35231	1H	427427418	TT	CC	TT	Bowman
SCRI_RS_219685	1H	427429034	TT	CC	TT	Bowman
JHI-Hv50k-2016-35241	1H	427509600	TT	GG	TT	Bowman
JHI-Hv50k-2016-35242	1H	427509711	CC	TT	CC	Bowman
JHI-Hv50k-2016-35243	1H	427509787	GG	CC	GG	Bowman
JHI-Hv50k-2016-35268	1H	428360155	AA	GG	AA	Bowman
JHI-Hv50k-2016-35277	1H	428373301	TT	CC	TT	Bowman
JHI-Hv50k-2016-35321	1H	428482778	GG	AA	GG	Bowman
JHI-Hv50k-2016-35308	1H	428488365	TT	GG	TT	Bowman
JHI-Hv50k-2016-35307	1H	428488749	GG	AA	GG	Bowman
JHI-Hv50k-2016-35395	1H	428675291	CC	TT	CC	Bowman
JHI-Hv50k-2016-36226	1H	435468089	TT	CC	TT	Bowman
JHI-Hv50k-2016-36433	1H	437471832	GG	AA	GG	Bowman
SCRI_RS_153727	1H	445816100	TT	GG	TT	Bowman
JHI-Hv50k-2016-37341	1H	445816857	GG	CC	GG	Bowman
JHI-Hv50k-2016-37451	1H	445876424	GG	AA	GG	Bowman
SCRI_RS_1473	1H	445916042	CC	TT	CC	Bowman
SCRI_RS_151244	1H	446217482	AA	GG	AA	Bowman
SCRI_RS_823	1H	446220127	AA	GG	AA	Bowman
SCRI_RS_183588	1H	446469905	AA	GG	AA	Bowman
JHI-Hv50k-2016-37481	1H	446599092	AA	GG	AA	Bowman
JHI-Hv50k-2016-37483	1H	446599541	TT	GG	TT	Bowman
JHI-Hv50k-2016-37493	1H	446833143	CC	AA	CC	Bowman
SCRI_RS_188360	1H	447057229	CC	TT	CC	Bowman
SCRI_RS_160234	1H	447200247	GG	TT	GG	Bowman
SCRI_RS_181239	1H	448064500	CC	TT	CC	Bowman
SCRI_RS_156208	1H	449213943	GG	AA	GG	Bowman
SCRI_RS_21080	1H	449503017	CC	TT	CC	Bowman
JHI-Hv50k-2016-37607	1H	449924982	GG	TT	GG	Bowman
JHI-Hv50k-2016-37604	1H	449926169	CC	TT	CC	Bowman
JHI-Hv50k-2016-37599	1H	449928024	CC	GG	CC	Bowman
JHI-Hv50k-2016-37584	1H	449965275	GG	CC	GG	Bowman
JHI-Hv50k-2016-37615	1H	450050332	GG	CC	GG	Bowman
JHI-Hv50k-2016-37617	1H	450052204	TT	CC	TT	Bowman
JHI-Hv50k-2016-37618	1H	450053813	AA	TT	AA	Bowman
JHI-Hv50k-2016-37630	1H	452938657	GG	CC	GG	Bowman
JHI-Hv50k-2016-37631	1H	452938853	GG	AA	GG	Bowman
JHI-Hv50k-2016-37632	1H	452939347	AA	GG	AA	Bowman
JHI-Hv50k-2016-37640	1H	454911535	CC	TT	CC	Bowman
JHI-Hv50k-2016-37682	1H	455451313	CC	TT	CC	Bowman
JHI-Hv50k-2016-37681	1H	455451618	AA	GG	AA	Bowman
SCRI_RS_181353	1H	455481835	CC	TT	CC	Bowman
JHI-Hv50k-2016-37651	1H	455497281	CC	GG	CC	Bowman
JHI-Hv50k-2016-37702	1H	455625573	CC	TT	CC	Bowman
JHI-Hv50k-2016-37717	1H	455686762	GG	AA	GG	Bowman
JHI-Hv50k-2016-37718	1H	455686996	CC	GG	CC	Bowman
JHI-Hv50k-2016-37719	1H	455687853	AA	TT	AA	Bowman
JHI-Hv50k-2016-37724	1H	455692767	TT	AA	TT	Bowman
JHI-Hv50k-2016-37725	1H	455692891	CC	TT	CC	Bowman
JHI-Hv50k-2016-37726	1H	455693259	CC	AA	CC	Bowman
JHI-Hv50k-2016-37731	1H	455695079	TT	CC	TT	Bowman
JHI-Hv50k-2016-37739	1H	455700382	GG	AA	GG	Bowman
JHI-Hv50k-2016-37756	1H	457435695	CC	TT	CC	Bowman
JHI-Hv50k-2016-37760	1H	458649379	AA	GG	AA	Bowman
JHI-Hv50k-2016-37949	1H	460231388	CC	GG	CC	Bowman
JHI-Hv50k-2016-37947	1H	460233052	AA	GG	AA	Bowman
JHI-Hv50k-2016-37942	1H	460234478	TT	CC	TT	Bowman
JHI-Hv50k-2016-37937	1H	460237170	GG	AA	GG	Bowman
JHI-Hv50k-2016-37936	1H	460237203	AA	CC	AA	Bowman
JHI-Hv50k-2016-37935	1H	460237578	AA	GG	AA	Bowman
JHI-Hv50k-2016-39885	1H	470681995	GG	AA	GG	Bowman
SCRI_RS_231869	1H	470827884	TT	CC	TT	Bowman
JHI-Hv50k-2016-39891	1H	470831872	CC	TT	CC	Bowman
SCRI_RS_177788	1H	471015563	TT	GG	TT	Bowman
JHI-Hv50k-2016-39981	1H	471436364	AA	TT	AA	Bowman
JHI-Hv50k-2016-39996	1H	471606262	GG	AA	GG	Bowman
JHI-Hv50k-2016-40217	1H	471728808	AA	GG	AA	Bowman
JHI-Hv50k-2016-40213	1H	471729333	TT	CC	TT	Bowman
JHI-Hv50k-2016-40192	1H	471775358	CC	GG	CC	Bowman
JHI-Hv50k-2016-40175	1H	471777176	CC	TT	CC	Bowman
SCRI_RS_166168	1H	471787077	AA	GG	AA	Bowman
JHI-Hv50k-2016-40127	1H	471787449	CC	TT	CC	Bowman
JHI-Hv50k-2016-40080	1H	471831709	GG	AA	GG	Bowman
JHI-Hv50k-2016-40078	1H	471831723	GG	AA	GG	Bowman
JHI-Hv50k-2016-40077	1H	471831775	GG	AA	GG	Bowman
JHI-Hv50k-2016-40964	1H	473573354	CC	TT	CC	Bowman
JHI-Hv50k-2016-44101	1H	481404774	GG	TT	G/T	heterozygous
JHI-Hv50k-2016-44263	1H	481733373	CC	GG	GG	Bonus
JHI-Hv50k-2016-44298	1H	481933883	GG	TT	TT	Bonus
JHI-Hv50k-2016-44295	1H	481934176	AA	GG	GG	Bonus
JHI-Hv50k-2016-45022	1H	482733746	GG	TT	TT	Bonus
JHI-Hv50k-2016-45613	1H	485166672	CC	TT	TT	Bonus
JHI-Hv50k-2016-45614	1H	485166800	TT	GG	GG	Bonus
JHI-Hv50k-2016-45615	1H	485166830	TT	CC	CC	Bonus
JHI-Hv50k-2016-45646	1H	485198888	AA	GG	A/G	heterozygous
JHI-Hv50k-2016-45661	1H	485200334	TT	GG	GG	Bonus
JHI-Hv50k-2016-45675	1H	485214479	GG	AA	AA	Bonus
JHI-Hv50k-2016-45678	1H	485215456	AA	TT	TT	Bonus
SCRI_RS_141421	1H	485216499	TT	AA	AA	Bonus
JHI-Hv50k-2016-45689	1H	485216550	GG	AA	AA	Bonus
JHI-Hv50k-2016-45694	1H	485242262	CC	TT	TT	Bonus
JHI-Hv50k-2016-45713	1H	485271381	GG	CC	CC	Bonus
JHI-Hv50k-2016-45776	1H	485423340	CC	TT	TT	Bonus
JHI-Hv50k-2016-45777	1H	485423409	CC	TT	TT	Bonus
JHI-Hv50k-2016-45778	1H	485423560	GG	CC	CC	Bonus
JHI-Hv50k-2016-45779	1H	485423642	GG	TT	TT	Bonus
JHI-Hv50k-2016-45782	1H	485424153	AA	TT	TT	Bonus
JHI-Hv50k-2016-45789	1H	485424556	GG	AA	AA	Bonus
JHI-Hv50k-2016-45790	1H	485424653	CC	TT	TT	Bonus
SCRI_RS_106754	1H	485524391	GG	AA	AA	Bonus
JHI-Hv50k-2016-45866	1H	485528180	GG	AA	AA	Bonus
SCRI_RS_206759	1H	485528499	CC	TT	TT	Bonus
JHI-Hv50k-2016-45836	1H	485531701	CC	AA	AA	Bonus
JHI-Hv50k-2016-45800	1H	485543897	CC	TT	TT	Bonus
JHI-Hv50k-2016-46004	1H	485582992	TT	GG	GG	Bonus
JHI-Hv50k-2016-46103	1H	485716241	AA	GG	GG	Bonus
JHI-Hv50k-2016-46104	1H	485716295	GG	AA	AA	Bonus
JHI-Hv50k-2016-46106	1H	485716323	GG	AA	AA	Bonus
JHI-Hv50k-2016-46946	1H	487762425	CC	AA	AA	Bonus
JHI-Hv50k-2016-47604	1H	489292739	GG	AA	GG	Bowman
JHI-Hv50k-2016-53420	1H	505296418	AA	GG	AA	Bowman
JHI-Hv50k-2016-53427	1H	505314812	AA	GG	AA	Bowman
JHI-Hv50k-2016-53428	1H	505314918	GG	CC	GG	Bowman
JHI-Hv50k-2016-53437	1H	505318043	GG	TT	GG	Bowman
JHI-Hv50k-2016-53448	1H	505322390	AA	GG	AA	Bowman
JHI-Hv50k-2016-53456	1H	505324294	TT	CC	TT	Bowman
JHI-Hv50k-2016-53461	1H	505553969	CC	AA	CC	Bowman
JHI-Hv50k-2016-53463	1H	505554695	TT	AA	TT	Bowman
JHI-Hv50k-2016-53480	1H	505558570	AA	TT	AA	Bowman
JHI-Hv50k-2016-53481	1H	505558757	CC	GG	CC	Bowman
JHI-Hv50k-2016-53483	1H	505558991	TT	CC	TT	Bowman
JHI-Hv50k-2016-53484	1H	505559055	AA	GG	AA	Bowman
JHI-Hv50k-2016-53495	1H	505695779	GG	AA	GG	Bowman
JHI-Hv50k-2016-53494	1H	505695909	TT	AA	TT	Bowman
JHI-Hv50k-2016-53508	1H	505761550	TT	CC	TT	Bowman
SCRI_RS_167578	1H	505762501	CC	TT	CC	Bowman
JHI-Hv50k-2016-53519	1H	505762727	AA	GG	AA	Bowman
JHI-Hv50k-2016-53535	1H	505779089	GG	AA	GG	Bowman
JHI-Hv50k-2016-53537	1H	505779948	GG	AA	GG	Bowman
JHI-Hv50k-2016-53551	1H	505868146	AA	GG	AA	Bowman
JHI-Hv50k-2016-53547	1H	505868357	CC	TT	CC	Bowman
JHI-Hv50k-2016-53546	1H	505868459	AA	CC	AA	Bowman
JHI-Hv50k-2016-53627	1H	506143617	AA	GG	AA	Bowman
JHI-Hv50k-2016-53655	1H	506234146	TT	AA	TT	Bowman
JHI-Hv50k-2016-53638	1H	506276300	TT	AA	TT	Bowman
JHI-Hv50k-2016-53779	1H	506289400	TT	CC	TT	Bowman
SCRI_RS_153450	1H	506290267	CC	TT	CC	Bowman
JHI-Hv50k-2016-53766	1H	506290357	AA	GG	AA	Bowman
JHI-Hv50k-2016-53706	1H	506294784	TT	CC	TT	Bowman
JHI-Hv50k-2016-53705	1H	506294962	GG	TT	GG	Bowman
JHI-Hv50k-2016-53700	1H	506299721	AA	CC	AA	Bowman
JHI-Hv50k-2016-53680	1H	506301423	CC	TT	CC	Bowman
JHI-Hv50k-2016-53678	1H	506301978	GG	AA	GG	Bowman
JHI-Hv50k-2016-53803	1H	506443626	CC	TT	CC	Bowman
JHI-Hv50k-2016-53813	1H	506446774	GG	AA	GG	Bowman
JHI-Hv50k-2016-53815	1H	506446905	GG	AA	GG	Bowman
JHI-Hv50k-2016-53816	1H	506466187	TT	CC	TT	Bowman
JHI-Hv50k-2016-53817	1H	506466452	CC	AA	CC	Bowman
JHI-Hv50k-2016-53820	1H	506466544	GG	AA	GG	Bowman
JHI-Hv50k-2016-53859	1H	506473798	AA	TT	AA	Bowman
JHI-Hv50k-2016-53857	1H	506490345	AA	GG	AA	Bowman
JHI-Hv50k-2016-53856	1H	506490712	AA	GG	AA	Bowman
JHI-Hv50k-2016-53854	1H	506490773	GG	TT	GG	Bowman
JHI-Hv50k-2016-53853	1H	506490876	AA	TT	AA	Bowman
JHI-Hv50k-2016-53845	1H	506496938	GG	AA	GG	Bowman
JHI-Hv50k-2016-54407	1H	507766282	AA	GG	AA	Bowman
JHI-Hv50k-2016-54428	1H	507767506	AA	GG	AA	Bowman
JHI-Hv50k-2016-54438	1H	507883481	TT	CC	TT	Bowman
JHI-Hv50k-2016-54460	1H	508012745	AA	TT	AA	Bowman
JHI-Hv50k-2016-54461	1H	508013019	CC	AA	CC	Bowman
JHI-Hv50k-2016-54462	1H	508013052	TT	GG	TT	Bowman
JHI-Hv50k-2016-54468	1H	508013605	TT	CC	TT	Bowman
JHI-Hv50k-2016-54471	1H	508024914	TT	CC	TT	Bowman
JHI-Hv50k-2016-54472	1H	508025003	AA	GG	AA	Bowman
JHI-Hv50k-2016-54474	1H	508025312	TT	AA	TT	Bowman
JHI-Hv50k-2016-54483	1H	508026984	CC	GG	CC	Bowman
JHI-Hv50k-2016-54484	1H	508027041	CC	TT	CC	Bowman
JHI-Hv50k-2016-54490	1H	508060267	CC	GG	CC	Bowman
JHI-Hv50k-2016-54502	1H	508062125	CC	GG	CC	Bowman
SCRI_RS_165886	1H	508062445	GG	AA	GG	Bowman
JHI-Hv50k-2016-54505	1H	508062892	GG	AA	GG	Bowman
SCRI_RS_206532	1H	508062992	AA	CC	AA	Bowman
JHI-Hv50k-2016-54529	1H	508078359	TT	CC	TT	Bowman
JHI-Hv50k-2016-54548	1H	508081226	CC	GG	CC	Bowman
JHI-Hv50k-2016-54556	1H	508081496	GG	AA	GG	Bowman
JHI-Hv50k-2016-54571	1H	508169205	GG	AA	GG	Bowman
JHI-Hv50k-2016-54673	1H	508332794	GG	AA	GG	Bowman
JHI-Hv50k-2016-54790	1H	508544113	CC	AA	CC	Bowman
JHI-Hv50k-2016-54894	1H	508830863	AA	CC	AA	Bowman
JHI-Hv50k-2016-54971	1H	508969980	GG	AA	GG	Bowman
JHI-Hv50k-2016-54964	1H	508970191	TT	GG	TT	Bowman
SCRI_RS_162628	1H	508979315	AA	CC	AA	Bowman
JHI-Hv50k-2016-54938	1H	508981749	TT	CC	TT	Bowman
SCRI_RS_184058	1H	508981896	AA	GG	AA	Bowman
JHI-Hv50k-2016-54930	1H	508984150	TT	CC	TT	Bowman
JHI-Hv50k-2016-54928	1H	508984401	CC	TT	CC	Bowman
JHI-Hv50k-2016-55663	1H	510414067	AA	GG	AA	Bowman
SCRI_RS_147318	1H	510414373	AA	GG	AA	Bowman
SCRI_RS_165600	1H	510470686	AA	GG	AA	Bowman
JHI-Hv50k-2016-55756	1H	510472437	GG	AA	GG	Bowman
JHI-Hv50k-2016-55753	1H	510472720	GG	CC	GG	Bowman
SCRI_RS_156009	1H	510473721	CC	GG	CC	Bowman
SCRI_RS_13869	1H	510481810	GG	TT	GG	Bowman
JHI-Hv50k-2016-55687	1H	510489416	GG	AA	GG	Bowman
JHI-Hv50k-2016-55684	1H	510491234	TT	AA	TT	Bowman
JHI-Hv50k-2016-55790	1H	510935668	GG	CC	GG	Bowman
JHI-Hv50k-2016-55796	1H	510939231	GG	TT	GG	Bowman
JHI-Hv50k-2016-55865	1H	511061224	GG	TT	GG	Bowman
JHI-Hv50k-2016-55854	1H	511065436	TT	CC	TT	Bowman
JHI-Hv50k-2016-55822	1H	511069310	CC	TT	CC	Bowman
JHI-Hv50k-2016-55820	1H	511069375	GG	AA	GG	Bowman
JHI-Hv50k-2016-55886	1H	511117242	TT	CC	TT	Bowman
SCRI_RS_170857	1H	511133779	CC	AA	CC	Bowman
JHI-Hv50k-2016-55893	1H	511134889	AA	GG	AA	Bowman
JHI-Hv50k-2016-55905	1H	511137905	TT	CC	TT	Bowman
JHI-Hv50k-2016-55916	1H	511175747	AA	GG	AA	Bowman
JHI-Hv50k-2016-55918	1H	511177439	TT	CC	TT	Bowman
JHI-Hv50k-2016-55920	1H	511178116	CC	GG	CC	Bowman
JHI-Hv50k-2016-55929	1H	511553325	CC	TT	CC	Bowman
JHI-Hv50k-2016-55932	1H	511553521	AA	GG	AA	Bowman
JHI-Hv50k-2016-55935	1H	511554634	CC	TT	CC	Bowman
JHI-Hv50k-2016-55939	1H	511623100	TT	CC	TT	Bowman
SCRI_RS_214888	1H	511623368	AA	GG	AA	Bowman
JHI-Hv50k-2016-55942	1H	511626137	TT	CC	TT	Bowman
JHI-Hv50k-2016-56046	1H	511830158	TT	CC	TT	Bowman
JHI-Hv50k-2016-56040	1H	511831817	AA	GG	AA	Bowman
JHI-Hv50k-2016-56022	1H	511837983	CC	TT	CC	Bowman
JHI-Hv50k-2016-55969	1H	511873712	CC	TT	CC	Bowman
JHI-Hv50k-2016-55968	1H	511873857	GG	AA	GG	Bowman
JHI-Hv50k-2016-56077	1H	512145022	GG	CC	GG	Bowman
JHI-Hv50k-2016-56112	1H	512323833	TT	CC	TT	Bowman
JHI-Hv50k-2016-56130	1H	512366263	TT	GG	TT	Bowman
JHI-Hv50k-2016-56142	1H	512384951	CC	TT	CC	Bowman
JHI-Hv50k-2016-56153	1H	512385925	TT	GG	TT	Bowman
JHI-Hv50k-2016-56205	1H	512397802	GG	AA	GG	Bowman
SCRI_RS_163142	1H	512400284	AA	GG	AA	Bowman
JHI-Hv50k-2016-56209	1H	512400607	GG	AA	GG	Bowman
JHI-Hv50k-2016-56271	1H	512479470	CC	TT	CC	Bowman
SCRI_RS_187051	1H	512480345	TT	GG	TT	Bowman
JHI-Hv50k-2016-56304	1H	512481987	TT	AA	TT	Bowman
JHI-Hv50k-2016-56329	1H	512491855	GG	AA	GG	Bowman
JHI-Hv50k-2016-56414	1H	512540763	AA	GG	AA	Bowman
JHI-Hv50k-2016-56402	1H	512573578	CC	AA	CC	Bowman
SCRI_RS_206337	1H	512616357	CC	TT	CC	Bowman
JHI-Hv50k-2016-56483	1H	512622040	GG	CC	GG	Bowman
JHI-Hv50k-2016-56480	1H	512622242	AA	GG	AA	Bowman
SCRI_RS_196512	1H	512806999	AA	GG	AA	Bowman
JHI-Hv50k-2016-56732	1H	512894521	TT	GG	TT	Bowman
JHI-Hv50k-2016-56723	1H	512898025	TT	AA	TT	Bowman
JHI-Hv50k-2016-56712	1H	512904443	GG	AA	GG	Bowman
JHI-Hv50k-2016-56707	1H	512906845	GG	TT	GG	Bowman
JHI-Hv50k-2016-56701	1H	512907734	CC	TT	CC	Bowman
JHI-Hv50k-2016-56697	1H	512909981	GG	AA	GG	Bowman
JHI-Hv50k-2016-56668	1H	512947589	GG	CC	GG	Bowman
SCRI_RS_143790	1H	512948164	CC	TT	CC	Bowman
JHI-Hv50k-2016-56660	1H	512951166	TT	GG	TT	Bowman
JHI-Hv50k-2016-56651	1H	512952737	CC	TT	CC	Bowman
JHI-Hv50k-2016-56644	1H	512954754	CC	TT	CC	Bowman
SCRI_RS_235776	1H	513216650	AA	GG	AA	Bowman
JHI-Hv50k-2016-56823	1H	513216964	CC	AA	CC	Bowman
JHI-Hv50k-2016-56943	1H	513688765	CC	TT	CC	Bowman
SCRI_RS_153896	1H	513690999	CC	TT	CC	Bowman
JHI-Hv50k-2016-57298	1H	514696441	CC	AA	CC	Bowman
JHI-Hv50k-2016-57299	1H	514697022	AA	CC	AA	Bowman
JHI-Hv50k-2016-57390	1H	514736875	CC	AA	CC	Bowman
JHI-Hv50k-2016-57394	1H	514737158	CC	AA	CC	Bowman
JHI-Hv50k-2016-57400	1H	514737262	CC	TT	CC	Bowman
JHI-Hv50k-2016-57415	1H	514738633	CC	GG	CC	Bowman
JHI-Hv50k-2016-57455	1H	514770775	GG	TT	GG	Bowman
JHI-Hv50k-2016-57457	1H	514770894	AA	GG	AA	Bowman
SCRI_RS_175218	1H	514807837	GG	CC	GG	Bowman
JHI-Hv50k-2016-57475	1H	514807885	GG	AA	GG	Bowman
JHI-Hv50k-2016-57522	1H	514990000	GG	AA	GG	Bowman
SCRI_RS_132472	1H	514990057	TT	GG	TT	Bowman
JHI-Hv50k-2016-57610	1H	515109442	GG	CC	GG	Bowman
JHI-Hv50k-2016-57599	1H	515112071	TT	CC	TT	Bowman
JHI-Hv50k-2016-57725	1H	515189228	CC	TT	CC	Bowman
JHI-Hv50k-2016-57703	1H	515209355	CC	TT	CC	Bowman
SCRI_RS_154621	1H	515209945	CC	TT	CC	Bowman
JHI-Hv50k-2016-57830	1H	515312140	TT	GG	TT	Bowman
SCRI_RS_52789	1H	515607996	GG	AA	GG	Bowman
JHI-Hv50k-2016-58285	1H	515828440	CC	GG	CC	Bowman
JHI-Hv50k-2016-58068	1H	515893117	TT	AA	TT	Bowman
JHI-Hv50k-2016-58101	1H	515900069	CC	GG	CC	Bowman
JHI-Hv50k-2016-58199	1H	515979474	AA	CC	AA	Bowman
JHI-Hv50k-2016-58202	1H	515980095	TT	CC	TT	Bowman
JHI-Hv50k-2016-58181	1H	515999422	CC	TT	CC	Bowman
JHI-Hv50k-2016-58162	1H	516003459	AA	TT	AA	Bowman
JHI-Hv50k-2016-58039	1H	516079297	GG	AA	GG	Bowman
JHI-Hv50k-2016-58018	1H	516138834	GG	CC	GG	Bowman
JHI-Hv50k-2016-58551	2H	64692	CC	TT	CC	Bowman
JHI-Hv50k-2016-58793	2H	563207	GG	AA	GG	Bowman
JHI-Hv50k-2016-59024	2H	567207	CC	TT	CC	Bowman
JHI-Hv50k-2016-58951	2H	578959	CC	AA	CC	Bowman
JHI-Hv50k-2016-58810	2H	602630	AA	GG	AA	Bowman
JHI-Hv50k-2016-59142	2H	648002	CC	TT	CC	Bowman
JHI-Hv50k-2016-59136	2H	648445	TT	CC	TT	Bowman
JHI-Hv50k-2016-59270	2H	792757	TT	CC	TT	Bowman
JHI-Hv50k-2016-59326	2H	1102248	CC	AA	CC	Bowman
JHI-Hv50k-2016-59332	2H	1102411	AA	GG	AA	Bowman
JHI-Hv50k-2016-59367	2H	1103493	GG	TT	GG	Bowman
JHI-Hv50k-2016-59370	2H	1103765	GG	TT	GG	Bowman
JHI-Hv50k-2016-59386	2H	1104522	AA	GG	AA	Bowman
JHI-Hv50k-2016-59399	2H	1124040	TT	CC	TT	Bowman
JHI-Hv50k-2016-59403	2H	1124458	AA	TT	AA	Bowman
JHI-Hv50k-2016-59408	2H	1125115	CC	TT	CC	Bowman
JHI-Hv50k-2016-59742	2H	1497118	GG	TT	GG	Bowman
JHI-Hv50k-2016-59799	2H	1550191	TT	CC	TT	Bowman
JHI-Hv50k-2016-59801	2H	1550213	AA	CC	AA	Bowman
JHI-Hv50k-2016-59942	2H	1815127	TT	CC	TT	Bowman
JHI-Hv50k-2016-59966	2H	1850901	TT	CC	TT	Bowman
JHI-Hv50k-2016-59964	2H	1851263	AA	GG	AA	Bowman
JHI-Hv50k-2016-60002	2H	1851702	CC	TT	CC	Bowman
JHI-Hv50k-2016-59994	2H	1852282	CC	TT	CC	Bowman
JHI-Hv50k-2016-59992	2H	1852465	CC	GG	CC	Bowman
JHI-Hv50k-2016-60178	2H	2271172	TT	GG	TT	Bowman
JHI-Hv50k-2016-60245	2H	2285879	GG	AA	GG	Bowman
JHI-Hv50k-2016-60255	2H	2287537	CC	TT	CC	Bowman
JHI-Hv50k-2016-60258	2H	2287673	AA	GG	AA	Bowman
JHI-Hv50k-2016-60259	2H	2287822	CC	TT	CC	Bowman
JHI-Hv50k-2016-60267	2H	2288788	CC	TT	CC	Bowman
JHI-Hv50k-2016-60468	2H	2295118	CC	TT	CC	Bowman
JHI-Hv50k-2016-60465	2H	2295377	CC	TT	CC	Bowman
JHI-Hv50k-2016-60387	2H	2350509	TT	CC	TT	Bowman
JHI-Hv50k-2016-60380	2H	2350984	TT	CC	TT	Bowman
JHI-Hv50k-2016-60352	2H	2353344	TT	GG	TT	Bowman
JHI-Hv50k-2016-60334	2H	2354631	CC	TT	CC	Bowman
JHI-Hv50k-2016-60309	2H	2367026	TT	CC	TT	Bowman
JHI-Hv50k-2016-60296	2H	2368112	AA	GG	AA	Bowman
JHI-Hv50k-2016-60286	2H	2369142	CC	TT	CC	Bowman
JHI-Hv50k-2016-60274	2H	2371031	TT	CC	TT	Bowman
JHI-Hv50k-2016-60572	2H	2459540	GG	TT	GG	Bowman
JHI-Hv50k-2016-60538	2H	2466392	CC	TT	CC	Bowman
JHI-Hv50k-2016-60643	2H	2508348	AA	GG	AA	Bowman
JHI-Hv50k-2016-60641	2H	2508748	CC	AA	CC	Bowman
JHI-Hv50k-2016-60798	2H	2583454	CC	GG	CC	Bowman
JHI-Hv50k-2016-60733	2H	2602348	GG	TT	GG	Bowman
JHI-Hv50k-2016-60701	2H	2652569	AA	GG	AA	Bowman
JHI-Hv50k-2016-60700	2H	2652669	CC	TT	CC	Bowman
JHI-Hv50k-2016-60699	2H	2652963	TT	CC	TT	Bowman
JHI-Hv50k-2016-60695	2H	2653256	CC	AA	CC	Bowman
JHI-Hv50k-2016-60689	2H	2654464	TT	CC	TT	Bowman
JHI-Hv50k-2016-60688	2H	2654496	GG	CC	GG	Bowman
JHI-Hv50k-2016-60854	2H	2700986	AA	GG	AA	Bowman
JHI-Hv50k-2016-61019	2H	2875219	CC	TT	CC	Bowman
SCRI_RS_148734	2H	2914395	TT	GG	TT	Bowman
JHI-Hv50k-2016-60873	2H	2915518	AA	GG	AA	Bowman
JHI-Hv50k-2016-61178	2H	3218732	TT	CC	TT	Bowman
JHI-Hv50k-2016-61515	2H	3517005	GG	TT	GG	Bowman
SCRI_RS_186847	2H	3525170	CC	GG	CC	Bowman
JHI-Hv50k-2016-61614	2H	3671729	AA	GG	AA	Bowman
JHI-Hv50k-2016-62049	2H	5088242	TT	CC	TT	Bowman
JHI-Hv50k-2016-62050	2H	5088356	GG	AA	GG	Bowman
JHI-Hv50k-2016-62139	2H	5121046	CC	TT	CC	Bowman
JHI-Hv50k-2016-62142	2H	5121573	CC	TT	CC	Bowman
JHI-Hv50k-2016-62144	2H	5121918	CC	TT	CC	Bowman
JHI-Hv50k-2016-62154	2H	5122401	AA	GG	AA	Bowman
JHI-Hv50k-2016-62221	2H	5144956	GG	CC	GG	Bowman
JHI-Hv50k-2016-62324	2H	5317849	TT	CC	TT	Bowman
SCRI_RS_184395	2H	5318028	AA	GG	AA	Bowman
JHI-Hv50k-2016-62318	2H	5318229	TT	CC	TT	Bowman
JHI-Hv50k-2016-62306	2H	5319485	TT	GG	TT	Bowman
JHI-Hv50k-2016-62473	2H	5547871	AA	GG	AA	Bowman
JHI-Hv50k-2016-62472	2H	5547962	CC	TT	CC	Bowman
JHI-Hv50k-2016-62567	2H	5785726	GG	AA	AA	Bonus
JHI-Hv50k-2016-62542	2H	5789812	AA	GG	GG	Bonus
JHI-Hv50k-2016-62711	2H	6169451	AA	GG	GG	Bonus
JHI-Hv50k-2016-62708	2H	6170898	GG	AA	AA	Bonus
SCRI_RS_227507	2H	6171665	GG	AA	AA	Bonus
JHI-Hv50k-2016-62697	2H	6177145	AA	GG	GG	Bonus
JHI-Hv50k-2016-62694	2H	6177202	CC	TT	TT	Bonus
JHI-Hv50k-2016-62679	2H	6180713	GG	TT	TT	Bonus
SCRI_RS_221776	2H	6182050	CC	TT	TT	Bonus
JHI-Hv50k-2016-62667	2H	6183281	AA	GG	GG	Bonus
SCRI_RS_224245	2H	6282036	TT	GG	GG	Bonus
JHI-Hv50k-2016-62785	2H	6282439	GG	CC	CC	Bonus
JHI-Hv50k-2016-62776	2H	6282873	GG	TT	TT	Bonus
SCRI_RS_156845	2H	6283177	TT	CC	CC	Bonus
JHI-Hv50k-2016-62835	2H	6311425	CC	TT	TT	Bonus
JHI-Hv50k-2016-62852	2H	6312084	AA	CC	CC	Bonus
JHI-Hv50k-2016-63046	2H	8299756	TT	CC	CC	Bonus
JHI-Hv50k-2016-63100	2H	8605071	GG	AA	AA	Bonus
JHI-Hv50k-2016-63101	2H	8605261	CC	GG	GG	Bonus
JHI-Hv50k-2016-63210	2H	8752771	TT	CC	CC	Bonus
JHI-Hv50k-2016-63369	2H	8885664	CC	GG	GG	Bonus
JHI-Hv50k-2016-63334	2H	8922439	TT	AA	AA	Bonus
JHI-Hv50k-2016-63322	2H	8924256	AA	GG	GG	Bonus
JHI-Hv50k-2016-63438	2H	9015096	AA	TT	TT	Bonus
SCRI_RS_238263	2H	9020213	CC	TT	TT	Bonus
SCRI_RS_168604	2H	9033389	GG	AA	AA	Bonus
SCRI_RS_182210	2H	9040751	AA	GG	GG	Bonus
JHI-Hv50k-2016-63498	2H	9041003	CC	TT	TT	Bonus
SCRI_RS_146997	2H	9041030	TT	CC	CC	Bonus
JHI-Hv50k-2016-63496	2H	9041450	CC	TT	TT	Bonus
SCRI_RS_190048	2H	9046183	AA	CC	CC	Bonus
JHI-Hv50k-2016-63482	2H	9046542	TT	CC	CC	Bonus
SCRI_RS_175603	2H	9048539	TT	CC	CC	Bonus
JHI-Hv50k-2016-63480	2H	9048890	TT	CC	CC	Bonus
JHI-Hv50k-2016-63863	2H	9378636	AA	GG	GG	Bonus
JHI-Hv50k-2016-63866	2H	9379007	GG	CC	CC	Bonus
SCRI_RS_133377	2H	9403721	GG	AA	AA	Bonus
JHI-Hv50k-2016-63893	2H	9403864	TT	GG	GG	Bonus
JHI-Hv50k-2016-63896	2H	9404002	TT	CC	CC	Bonus
JHI-Hv50k-2016-63898	2H	9404295	CC	GG	GG	Bonus
SCRI_RS_13476	2H	9427557	AA	GG	GG	Bonus
JHI-Hv50k-2016-63977	2H	9551590	CC	AA	AA	Bonus
JHI-Hv50k-2016-63979	2H	9552023	GG	TT	TT	Bonus
JHI-Hv50k-2016-64070	2H	9710434	AA	CC	CC	Bonus
JHI-Hv50k-2016-64071	2H	9711060	TT	CC	CC	Bonus
SCRI_RS_187012	2H	9718175	AA	CC	CC	Bonus
JHI-Hv50k-2016-64086	2H	9721183	CC	TT	TT	Bonus
SCRI_RS_169758	2H	9722753	AA	TT	TT	Bonus
JHI-Hv50k-2016-64091	2H	9723003	TT	CC	CC	Bonus
JHI-Hv50k-2016-64129	2H	10120255	TT	CC	CC	Bonus
JHI-Hv50k-2016-64151	2H	10176032	TT	GG	GG	Bonus
JHI-Hv50k-2016-64179	2H	10456245	TT	CC	CC	Bonus
JHI-Hv50k-2016-64200	2H	10457835	GG	CC	CC	Bonus
JHI-Hv50k-2016-64235	2H	10467586	TT	GG	GG	Bonus
SCRI_RS_88391	2H	10474458	CC	TT	TT	Bonus
JHI-Hv50k-2016-64255	2H	10474555	CC	TT	TT	Bonus
JHI-Hv50k-2016-64482	2H	10561922	GG	AA	AA	Bonus
JHI-Hv50k-2016-64481	2H	10562076	AA	CC	CC	Bonus
JHI-Hv50k-2016-64473	2H	10563872	TT	CC	CC	Bonus
JHI-Hv50k-2016-64467	2H	10566409	TT	CC	CC	Bonus
JHI-Hv50k-2016-64465	2H	10567358	AA	GG	GG	Bonus
JHI-Hv50k-2016-64290	2H	10573691	TT	CC	CC	Bonus
JHI-Hv50k-2016-64293	2H	10574189	AA	GG	GG	Bonus
JHI-Hv50k-2016-64424	2H	10631769	CC	TT	TT	Bonus
JHI-Hv50k-2016-64423	2H	10631847	GG	AA	AA	Bonus
JHI-Hv50k-2016-64386	2H	10634325	GG	AA	AA	Bonus
JHI-Hv50k-2016-64373	2H	10635225	GG	AA	AA	Bonus
JHI-Hv50k-2016-64372	2H	10635400	CC	GG	GG	Bonus
SCRI_RS_164876	2H	10640396	CC	TT	TT	Bonus
JHI-Hv50k-2016-64326	2H	10640506	CC	TT	TT	Bonus
JHI-Hv50k-2016-64557	2H	10675801	TT	CC	CC	Bonus
JHI-Hv50k-2016-64584	2H	10680557	TT	CC	CC	Bonus
JHI-Hv50k-2016-64585	2H	10680625	AA	GG	GG	Bonus
JHI-Hv50k-2016-64592	2H	10681155	AA	TT	TT	Bonus
JHI-Hv50k-2016-64593	2H	10681206	AA	GG	GG	Bonus
JHI-Hv50k-2016-64601	2H	10681793	AA	GG	GG	Bonus
SCRI_RS_177330	2H	10682013	AA	GG	GG	Bonus
JHI-Hv50k-2016-64531	2H	10788077	CC	TT	TT	Bonus
JHI-Hv50k-2016-64675	2H	10823963	CC	AA	AA	Bonus
JHI-Hv50k-2016-64670	2H	10824642	CC	TT	TT	Bonus
JHI-Hv50k-2016-64667	2H	10824855	TT	CC	CC	Bonus
JHI-Hv50k-2016-65068	2H	11236798	TT	CC	CC	Bonus
JHI-Hv50k-2016-65239	2H	11377490	TT	CC	CC	Bonus
JHI-Hv50k-2016-65236	2H	11377865	CC	TT	TT	Bonus
JHI-Hv50k-2016-65163	2H	11446423	CC	TT	TT	Bonus
SCRI_RS_224641	2H	11446881	TT	CC	CC	Bonus
JHI-Hv50k-2016-65176	2H	11459420	AA	GG	GG	Bonus
SCRI_RS_162694	2H	11459474	AA	GG	GG	Bonus
JHI-Hv50k-2016-65186	2H	11459862	AA	GG	GG	Bonus
JHI-Hv50k-2016-65329	2H	11531856	AA	GG	GG	Bonus
JHI-Hv50k-2016-65312	2H	11534768	TT	CC	CC	Bonus
JHI-Hv50k-2016-65392	2H	11812687	TT	CC	CC	Bonus
JHI-Hv50k-2016-65394	2H	11813926	CC	TT	TT	Bonus
JHI-Hv50k-2016-65395	2H	11814039	CC	TT	TT	Bonus
JHI-Hv50k-2016-65396	2H	11814137	CC	TT	TT	Bonus
JHI-Hv50k-2016-65398	2H	11814826	CC	TT	TT	Bonus
JHI-Hv50k-2016-65399	2H	11816284	CC	TT	TT	Bonus
JHI-Hv50k-2016-65402	2H	11818425	AA	TT	TT	Bonus
JHI-Hv50k-2016-65426	2H	11819193	GG	AA	AA	Bonus
SCRI_RS_159503	2H	11841217	GG	AA	AA	Bonus
JHI-Hv50k-2016-65556	2H	11907838	CC	GG	GG	Bonus
JHI-Hv50k-2016-65555	2H	11907893	CC	AA	AA	Bonus
JHI-Hv50k-2016-65512	2H	11988547	AA	GG	GG	Bonus
JHI-Hv50k-2016-65481	2H	11992310	GG	CC	CC	Bonus
JHI-Hv50k-2016-65476	2H	11993209	GG	AA	AA	Bonus
JHI-Hv50k-2016-65472	2H	11993716	TT	GG	GG	Bonus
JHI-Hv50k-2016-65928	2H	12073893	CC	TT	TT	Bonus
JHI-Hv50k-2016-65879	2H	12100549	GG	AA	AA	Bonus
SCRI_RS_173604	2H	12199241	AA	CC	CC	Bonus
SCRI_RS_150792	2H	12199300	TT	CC	CC	Bonus
JHI-Hv50k-2016-66101	2H	12211789	CC	TT	TT	Bonus
JHI-Hv50k-2016-66275	2H	12341277	CC	GG	GG	Bonus
JHI-Hv50k-2016-66386	2H	12388471	CC	GG	GG	Bonus
JHI-Hv50k-2016-66355	2H	12391463	CC	TT	TT	Bonus
JHI-Hv50k-2016-66649	2H	12780702	CC	TT	TT	Bonus
JHI-Hv50k-2016-66588	2H	12783348	TT	CC	CC	Bonus
JHI-Hv50k-2016-66678	2H	12819648	GG	AA	AA	Bonus
JHI-Hv50k-2016-66747	2H	12963416	AA	TT	TT	Bonus
JHI-Hv50k-2016-66749	2H	12963574	TT	AA	AA	Bonus
JHI-Hv50k-2016-66750	2H	12963979	TT	CC	CC	Bonus
JHI-Hv50k-2016-66751	2H	12964026	GG	CC	CC	Bonus
JHI-Hv50k-2016-66909	2H	13035130	AA	CC	A/C	heterozygous
JHI-Hv50k-2016-66978	2H	13289620	GG	TT	TT	Bonus
JHI-Hv50k-2016-67019	2H	13294174	AA	CC	CC	Bonus
JHI-Hv50k-2016-67059	2H	13308057	TT	GG	GG	Bonus
JHI-Hv50k-2016-67141	2H	13332285	AA	GG	GG	Bonus
JHI-Hv50k-2016-67294	2H	13394213	AA	CC	CC	Bonus
JHI-Hv50k-2016-67451	2H	13575442	CC	GG	GG	Bonus
JHI-Hv50k-2016-67512	2H	13966427	TT	GG	GG	Bonus
JHI-Hv50k-2016-67586	2H	13988322	TT	CC	CC	Bonus
JHI-Hv50k-2016-67573	2H	14006409	GG	TT	TT	Bonus
JHI-Hv50k-2016-67571	2H	14006791	CC	GG	GG	Bonus
JHI-Hv50k-2016-67558	2H	14020004	GG	AA	AA	Bonus
JHI-Hv50k-2016-67550	2H	14024965	GG	AA	A/G	heterozygous
JHI-Hv50k-2016-67739	2H	14028755	CC	TT	TT	Bonus
JHI-Hv50k-2016-67733	2H	14047411	AA	GG	GG	Bonus
JHI-Hv50k-2016-67723	2H	14049005	GG	AA	AA	Bonus
JHI-Hv50k-2016-67720	2H	14049241	AA	GG	GG	Bonus
JHI-Hv50k-2016-67704	2H	14052712	GG	CC	CC	Bonus
JHI-Hv50k-2016-67695	2H	14065300	CC	TT	TT	Bonus
JHI-Hv50k-2016-67694	2H	14065564	CC	TT	TT	Bonus
JHI-Hv50k-2016-67690	2H	14067586	CC	AA	AA	Bonus
JHI-Hv50k-2016-67688	2H	14068023	GG	AA	AA	Bonus
JHI-Hv50k-2016-67667	2H	14076281	CC	TT	TT	Bonus
JHI-Hv50k-2016-67786	2H	14655684	CC	TT	TT	Bonus
JHI-Hv50k-2016-67784	2H	14655930	AA	GG	GG	Bonus
JHI-Hv50k-2016-67770	2H	14671599	TT	CC	CC	Bonus
JHI-Hv50k-2016-67769	2H	14671665	TT	CC	CC	Bonus
JHI-Hv50k-2016-67767	2H	14671709	CC	TT	TT	Bonus
JHI-Hv50k-2016-67838	2H	14685056	TT	CC	CC	Bonus
SCRI_RS_157480	2H	14687417	CC	TT	TT	Bonus
JHI-Hv50k-2016-67965	2H	15189372	AA	TT	TT	Bonus
JHI-Hv50k-2016-68006	2H	15252129	CC	TT	TT	Bonus
JHI-Hv50k-2016-68186	2H	15326076	TT	CC	CC	Bonus
JHI-Hv50k-2016-68110	2H	15335062	CC	TT	TT	Bonus
JHI-Hv50k-2016-68097	2H	15336212	CC	GG	GG	Bonus
JHI-Hv50k-2016-68383	2H	15358009	AA	GG	GG	Bonus
JHI-Hv50k-2016-69235	2H	17260855	CC	AA	AA	Bonus
JHI-Hv50k-2016-69230	2H	17261817	CC	TT	TT	Bonus
JHI-Hv50k-2016-69414	2H	17317857	GG	AA	AA	Bonus
JHI-Hv50k-2016-69374	2H	17331690	GG	AA	GG	Bowman
JHI-Hv50k-2016-69731	2H	17895902	AA	TT	AA	Bowman
JHI-Hv50k-2016-69730	2H	17895953	TT	CC	TT	Bowman
JHI-Hv50k-2016-69688	2H	17946950	TT	CC	TT	Bowman
JHI-Hv50k-2016-69685	2H	17948481	AA	GG	AA	Bowman
JHI-Hv50k-2016-69857	2H	17976716	GG	TT	GG	Bowman
JHI-Hv50k-2016-69929	2H	18121354	CC	TT	CC	Bowman
JHI-Hv50k-2016-69986	2H	18127511	AA	GG	AA	Bowman
JHI-Hv50k-2016-70026	2H	18144891	AA	GG	AA	Bowman
JHI-Hv50k-2016-70234	2H	18220313	AA	GG	AA	Bowman
SCRI_RS_173947	2H	18243460	AA	GG	AA	Bowman
JHI-Hv50k-2016-70377	2H	18591096	TT	CC	TT	Bowman
JHI-Hv50k-2016-70484	2H	19058647	CC	TT	CC	Bowman
JHI-Hv50k-2016-70553	2H	19136790	TT	GG	TT	Bowman
JHI-Hv50k-2016-70549	2H	19137088	GG	TT	GG	Bowman
JHI-Hv50k-2016-70544	2H	19138107	GG	AA	GG	Bowman
JHI-Hv50k-2016-70540	2H	19138428	GG	AA	GG	Bowman
JHI-Hv50k-2016-70602	2H	19158044	GG	CC	GG	Bowman
JHI-Hv50k-2016-70617	2H	19159316	GG	AA	GG	Bowman
JHI-Hv50k-2016-70643	2H	19169328	AA	GG	AA	Bowman
JHI-Hv50k-2016-70646	2H	19169680	TT	AA	TT	Bowman
JHI-Hv50k-2016-70686	2H	19268075	CC	TT	CC	Bowman
JHI-Hv50k-2016-70720	2H	19297479	GG	AA	GG	Bowman
JHI-Hv50k-2016-70801	2H	19561765	GG	AA	GG	Bowman
JHI-Hv50k-2016-70850	2H	19635206	TT	GG	TT	Bowman
SCRI_RS_106759	2H	19637538	GG	CC	GG	Bowman
JHI-Hv50k-2016-70833	2H	19639987	GG	CC	GG	Bowman
JHI-Hv50k-2016-70829	2H	19641036	AA	GG	AA	Bowman
SCRI_RS_188987	2H	19844340	GG	TT	GG	Bowman
JHI-Hv50k-2016-71005	2H	19876649	AA	GG	AA	Bowman
JHI-Hv50k-2016-70951	2H	19946083	TT	CC	TT	Bowman
JHI-Hv50k-2016-70949	2H	19946426	TT	CC	TT	Bowman
JHI-Hv50k-2016-70945	2H	19947907	AA	GG	AA	Bowman
JHI-Hv50k-2016-71053	2H	19955458	TT	CC	TT	Bowman
JHI-Hv50k-2016-71064	2H	19974624	GG	AA	GG	Bowman
JHI-Hv50k-2016-71113	2H	20161139	AA	GG	AA	Bowman
JHI-Hv50k-2016-71118	2H	20161720	GG	AA	GG	Bowman
JHI-Hv50k-2016-71121	2H	20162579	TT	CC	TT	Bowman
JHI-Hv50k-2016-71139	2H	20163837	AA	GG	AA	Bowman
SCRI_RS_154030	2H	20237719	GG	AA	GG	Bowman
JHI-Hv50k-2016-71174	2H	20257832	GG	AA	GG	Bowman
SCRI_RS_66401	2H	20871415	AA	GG	AA	Bowman
SCRI_RS_198643	2H	21154929	CC	GG	CC	Bowman
JHI-Hv50k-2016-71617	2H	21252938	GG	CC	GG	Bowman
JHI-Hv50k-2016-71733	2H	21290528	AA	GG	AA	Bowman
JHI-Hv50k-2016-71761	2H	21294256	CC	AA	CC	Bowman
JHI-Hv50k-2016-71791	2H	21395501	CC	TT	CC	Bowman
JHI-Hv50k-2016-71784	2H	21396801	AA	GG	AA	Bowman
JHI-Hv50k-2016-71922	2H	22282604	CC	TT	CC	Bowman
JHI-Hv50k-2016-71920	2H	22282793	TT	CC	TT	Bowman
JHI-Hv50k-2016-71918	2H	22283006	GG	AA	GG	Bowman
JHI-Hv50k-2016-71912	2H	22285557	TT	CC	TT	Bowman
JHI-Hv50k-2016-71911	2H	22285604	GG	CC	GG	Bowman
JHI-Hv50k-2016-71929	2H	22342142	GG	AA	GG	Bowman
JHI-Hv50k-2016-71932	2H	22342931	CC	TT	CC	Bowman
SCRI_RS_159228	2H	22496450	CC	GG	CC	Bowman
JHI-Hv50k-2016-72164	2H	23156158	CC	GG	CC	Bowman
JHI-Hv50k-2016-72160	2H	23156523	CC	GG	CC	Bowman
JHI-Hv50k-2016-72159	2H	23156664	GG	CC	GG	Bowman
JHI-Hv50k-2016-72154	2H	23158578	TT	GG	TT	Bowman
SCRI_RS_196192	2H	23560289	AA	GG	AA	Bowman
JHI-Hv50k-2016-72316	2H	23561227	GG	AA	GG	Bowman
JHI-Hv50k-2016-72315	2H	23561284	CC	TT	CC	Bowman
JHI-Hv50k-2016-72300	2H	23599976	GG	TT	GG	Bowman
JHI-Hv50k-2016-72291	2H	23609188	TT	CC	TT	Bowman
JHI-Hv50k-2016-72274	2H	23612704	CC	GG	CC	Bowman
JHI-Hv50k-2016-72354	2H	23710976	AA	GG	AA	Bowman
JHI-Hv50k-2016-72378	2H	23712389	GG	AA	GG	Bowman
JHI-Hv50k-2016-72402	2H	23714000	CC	TT	CC	Bowman
JHI-Hv50k-2016-72435	2H	23770744	CC	AA	CC	Bowman
JHI-Hv50k-2016-72497	2H	23829389	TT	CC	TT	Bowman
JHI-Hv50k-2016-72504	2H	23829670	TT	CC	TT	Bowman
JHI-Hv50k-2016-72545	2H	23831955	CC	TT	CC	Bowman
JHI-Hv50k-2016-72721	2H	24187662	AA	TT	AA	Bowman
JHI-Hv50k-2016-72718	2H	24187855	CC	TT	CC	Bowman
JHI-Hv50k-2016-72717	2H	24188314	CC	GG	CC	Bowman
JHI-Hv50k-2016-72716	2H	24188507	GG	AA	GG	Bowman
JHI-Hv50k-2016-72715	2H	24188740	CC	AA	CC	Bowman
JHI-Hv50k-2016-72712	2H	24189246	AA	GG	AA	Bowman
JHI-Hv50k-2016-72708	2H	24189297	TT	CC	TT	Bowman
JHI-Hv50k-2016-72647	2H	24250856	TT	CC	TT	Bowman
JHI-Hv50k-2016-72650	2H	24251253	AA	GG	AA	Bowman
SCRI_RS_145190	2H	24270838	AA	GG	AA	Bowman
JHI-Hv50k-2016-72668	2H	24271131	AA	TT	AA	Bowman
JHI-Hv50k-2016-72669	2H	24271242	AA	GG	AA	Bowman
JHI-Hv50k-2016-72691	2H	24272684	CC	GG	CC	Bowman
JHI-Hv50k-2016-72741	2H	24387105	CC	TT	CC	Bowman
SCRI_RS_153798	2H	24418242	TT	AA	TT	Bowman
JHI-Hv50k-2016-72920	2H	24495630	CC	GG	CC	Bowman
JHI-Hv50k-2016-72905	2H	24496552	CC	AA	CC	Bowman
JHI-Hv50k-2016-72896	2H	24497103	AA	CC	AA	Bowman
JHI-Hv50k-2016-72872	2H	24507559	AA	CC	AA	Bowman
JHI-Hv50k-2016-72853	2H	24508569	GG	CC	GG	Bowman
JHI-Hv50k-2016-72852	2H	24508639	AA	TT	AA	Bowman
JHI-Hv50k-2016-72943	2H	24596219	GG	AA	GG	Bowman
JHI-Hv50k-2016-72944	2H	24596379	GG	AA	GG	Bowman
JHI-Hv50k-2016-72946	2H	24596462	TT	CC	TT	Bowman
JHI-Hv50k-2016-72947	2H	24596729	TT	GG	TT	Bowman
JHI-Hv50k-2016-72948	2H	24597278	CC	GG	CC	Bowman
JHI-Hv50k-2016-72949	2H	24597354	TT	GG	TT	Bowman
JHI-Hv50k-2016-72950	2H	24597403	TT	CC	TT	Bowman
JHI-Hv50k-2016-74407	2H	28202988	CC	TT	CC	Bowman
JHI-Hv50k-2016-74392	2H	28220442	GG	AA	GG	Bowman
JHI-Hv50k-2016-74500	2H	28545791	GG	AA	GG	Bowman
SCRI_RS_186448	2H	28546998	CC	AA	CC	Bowman
JHI-Hv50k-2016-74490	2H	28547594	CC	AA	CC	Bowman
JHI-Hv50k-2016-74683	2H	28819655	GG	TT	GG	Bowman
JHI-Hv50k-2016-74875	2H	29916015	GG	TT	GG	Bowman
JHI-Hv50k-2016-74914	2H	29980501	TT	CC	TT	Bowman
JHI-Hv50k-2016-74920	2H	29980652	TT	CC	TT	Bowman
JHI-Hv50k-2016-75013	2H	29995319	GG	AA	GG	Bowman
SCRI_RS_115905	2H	29995580	TT	CC	TT	Bowman
SCRI_RS_115892	2H	30007063	AA	CC	AA	Bowman
JHI-Hv50k-2016-75091	2H	30242380	AA	GG	AA	Bowman
JHI-Hv50k-2016-75090	2H	30242416	CC	TT	CC	Bowman
JHI-Hv50k-2016-75062	2H	30306360	TT	CC	TT	Bowman
JHI-Hv50k-2016-75053	2H	30306499	TT	CC	TT	Bowman
JHI-Hv50k-2016-75050	2H	30306750	AA	GG	AA	Bowman
JHI-Hv50k-2016-75049	2H	30306820	GG	CC	GG	Bowman
JHI-Hv50k-2016-75048	2H	30306863	TT	CC	TT	Bowman
JHI-Hv50k-2016-75042	2H	30307054	AA	GG	AA	Bowman
JHI-Hv50k-2016-75197	2H	30465770	TT	CC	TT	Bowman
JHI-Hv50k-2016-75226	2H	30737781	TT	CC	TT	Bowman
JHI-Hv50k-2016-75227	2H	30738360	TT	GG	TT	Bowman
JHI-Hv50k-2016-75229	2H	30738391	TT	AA	TT	Bowman
JHI-Hv50k-2016-75250	2H	31093363	CC	TT	CC	Bowman
JHI-Hv50k-2016-75253	2H	31093706	AA	GG	AA	Bowman
JHI-Hv50k-2016-75255	2H	31093787	TT	CC	TT	Bowman
JHI-Hv50k-2016-75340	2H	31250418	AA	GG	AA	Bowman
JHI-Hv50k-2016-75316	2H	31261176	GG	AA	GG	Bowman
JHI-Hv50k-2016-75312	2H	31264465	AA	TT	AA	Bowman
JHI-Hv50k-2016-75303	2H	31267161	AA	GG	AA	Bowman
JHI-Hv50k-2016-75278	2H	31307172	AA	CC	AA	Bowman
JHI-Hv50k-2016-75272	2H	31307589	TT	GG	TT	Bowman
SCRI_RS_147371	2H	31516467	TT	CC	TT	Bowman
JHI-Hv50k-2016-75372	2H	31709257	TT	CC	TT	Bowman
JHI-Hv50k-2016-75376	2H	31709506	GG	AA	GG	Bowman
JHI-Hv50k-2016-75388	2H	31710369	CC	TT	CC	Bowman
SCRI_RS_140819	2H	31714219	AA	GG	AA	Bowman
JHI-Hv50k-2016-75502	2H	32486386	AA	CC	AA	Bowman
JHI-Hv50k-2016-75493	2H	32486733	CC	TT	CC	Bowman
JHI-Hv50k-2016-75551	2H	32592042	AA	GG	AA	Bowman
JHI-Hv50k-2016-75631	2H	33039044	GG	TT	GG	Bowman
JHI-Hv50k-2016-75638	2H	33040970	CC	TT	CC	Bowman
JHI-Hv50k-2016-75680	2H	33154822	GG	AA	GG	Bowman
JHI-Hv50k-2016-75682	2H	33155286	GG	AA	GG	Bowman
SCRI_RS_182371	2H	33156687	AA	GG	AA	Bowman
JHI-Hv50k-2016-76933	2H	38607313	AA	CC	AA	Bowman
JHI-Hv50k-2016-77411	2H	40933207	TT	CC	TT	Bowman
SCRI_RS_174935	2H	41032893	GG	CC	GG	Bowman
JHI-Hv50k-2016-77415	2H	41033300	AA	GG	AA	Bowman
JHI-Hv50k-2016-77416	2H	41033411	AA	TT	AA	Bowman
JHI-Hv50k-2016-77418	2H	41033725	TT	CC	TT	Bowman
JHI-Hv50k-2016-77428	2H	41054427	GG	AA	GG	Bowman
JHI-Hv50k-2016-77454	2H	41123198	GG	AA	GG	Bowman
JHI-Hv50k-2016-77474	2H	41473841	GG	AA	GG	Bowman
JHI-Hv50k-2016-77473	2H	41473991	CC	TT	CC	Bowman
JHI-Hv50k-2016-77472	2H	41474029	GG	AA	GG	Bowman
JHI-Hv50k-2016-77522	2H	41496592	CC	AA	CC	Bowman
JHI-Hv50k-2016-77519	2H	41496938	TT	CC	TT	Bowman
JHI-Hv50k-2016-77615	2H	42030863	CC	GG	CC	Bowman
JHI-Hv50k-2016-77670	2H	42175324	AA	GG	AA	Bowman
JHI-Hv50k-2016-77668	2H	42176053	GG	AA	GG	Bowman
JHI-Hv50k-2016-77654	2H	42197691	AA	GG	AA	Bowman
JHI-Hv50k-2016-77658	2H	42200194	TT	GG	TT	Bowman
JHI-Hv50k-2016-77662	2H	42201735	GG	AA	GG	Bowman
JHI-Hv50k-2016-77663	2H	42202190	CC	TT	CC	Bowman
JHI-Hv50k-2016-77708	2H	42418334	TT	CC	TT	Bowman
JHI-Hv50k-2016-77707	2H	42418696	CC	TT	CC	Bowman
JHI-Hv50k-2016-77693	2H	42439768	AA	GG	AA	Bowman
JHI-Hv50k-2016-77692	2H	42440209	AA	CC	AA	Bowman
JHI-Hv50k-2016-77780	2H	42675558	TT	CC	TT	Bowman
SCRI_RS_206586	2H	43197802	CC	TT	CC	Bowman
JHI-Hv50k-2016-77905	2H	43259727	CC	GG	CC	Bowman
JHI-Hv50k-2016-77857	2H	43265798	TT	CC	TT	Bowman
JHI-Hv50k-2016-77836	2H	43329379	AA	GG	AA	Bowman
SCRI_RS_165427	2H	43332596	AA	TT	AA	Bowman
SCRI_RS_89851	2H	43624548	GG	AA	GG	Bowman
SCRI_RS_207244	2H	43626804	CC	TT	CC	Bowman
JHI-Hv50k-2016-77956	2H	43701749	AA	GG	AA	Bowman
JHI-Hv50k-2016-78065	2H	43790662	TT	CC	TT	Bowman
JHI-Hv50k-2016-78062	2H	43791925	AA	GG	AA	Bowman
SCRI_RS_158687	2H	43804020	AA	CC	AA	Bowman
JHI-Hv50k-2016-78018	2H	43855194	CC	TT	CC	Bowman
JHI-Hv50k-2016-78011	2H	43856111	CC	TT	CC	Bowman
SCRI_RS_81287	2H	43974659	GG	AA	GG	Bowman
JHI-Hv50k-2016-78080	2H	43974926	GG	CC	GG	Bowman
JHI-Hv50k-2016-78081	2H	43974996	CC	TT	CC	Bowman
JHI-Hv50k-2016-78110	2H	44083377	CC	AA	CC	Bowman
JHI-Hv50k-2016-78108	2H	44083536	GG	AA	GG	Bowman
JHI-Hv50k-2016-78157	2H	44128247	GG	TT	GG	Bowman
JHI-Hv50k-2016-78161	2H	44128982	AA	GG	AA	Bowman
JHI-Hv50k-2016-78167	2H	44129811	AA	GG	AA	Bowman
JHI-Hv50k-2016-78191	2H	44307474	TT	GG	TT	Bowman
JHI-Hv50k-2016-78199	2H	44308939	TT	CC	TT	Bowman
JHI-Hv50k-2016-78209	2H	44312226	CC	TT	CC	Bowman
JHI-Hv50k-2016-78221	2H	44313430	GG	TT	GG	Bowman
JHI-Hv50k-2016-78233	2H	44354457	GG	AA	GG	Bowman
JHI-Hv50k-2016-79340	2H	48985659	TT	CC	TT	Bowman
JHI-Hv50k-2016-79371	2H	49019860	GG	TT	GG	Bowman
JHI-Hv50k-2016-79374	2H	49020374	GG	AA	GG	Bowman
SCRI_RS_41263	2H	49021573	CC	TT	CC	Bowman
JHI-Hv50k-2016-79381	2H	49021796	AA	GG	AA	Bowman
JHI-Hv50k-2016-79382	2H	49021946	AA	GG	AA	Bowman
JHI-Hv50k-2016-79404	2H	49394204	GG	AA	GG	Bowman
JHI-Hv50k-2016-79455	2H	49767672	CC	GG	CC	Bowman
JHI-Hv50k-2016-79433	2H	49789275	AA	GG	AA	Bowman
JHI-Hv50k-2016-79432	2H	49789347	AA	GG	AA	Bowman
JHI-Hv50k-2016-79541	2H	49956798	GG	TT	GG	Bowman
JHI-Hv50k-2016-79663	2H	49973209	AA	GG	AA	Bowman
JHI-Hv50k-2016-79711	2H	50144830	TT	CC	TT	Bowman
JHI-Hv50k-2016-79698	2H	50264858	GG	TT	GG	Bowman
JHI-Hv50k-2016-79779	2H	50271397	GG	AA	GG	Bowman
JHI-Hv50k-2016-79771	2H	50272717	CC	TT	CC	Bowman
JHI-Hv50k-2016-83739	2H	78383956	AA	CC	AA	Bowman
JHI-Hv50k-2016-83843	2H	78742119	GG	CC	GG	Bowman
JHI-Hv50k-2016-83900	2H	79234727	CC	TT	CC	Bowman
JHI-Hv50k-2016-83919	2H	79284582	TT	GG	TT	Bowman
JHI-Hv50k-2016-83994	2H	79542282	CC	AA	CC	Bowman
SCRI_RS_182050	2H	79542384	CC	AA	CC	Bowman
JHI-Hv50k-2016-83971	2H	79543273	TT	AA	TT	Bowman
JHI-Hv50k-2016-84124	2H	79987229	AA	GG	AA	Bowman
JHI-Hv50k-2016-84284	2H	80233629	AA	GG	AA	Bowman
JHI-Hv50k-2016-84359	2H	80318765	GG	AA	GG	Bowman
JHI-Hv50k-2016-84369	2H	80322239	AA	GG	AA	Bowman
JHI-Hv50k-2016-84372	2H	80322688	CC	GG	CC	Bowman
JHI-Hv50k-2016-84404	2H	80417063	GG	AA	GG	Bowman
JHI-Hv50k-2016-84414	2H	80514152	AA	GG	AA	Bowman
SCRI_RS_135633	2H	158613798	CC	TT	CC	Bowman
SCRI_RS_220718	2H	162021839	AA	GG	AA	Bowman
JHI-Hv50k-2016-90572	2H	162419027	AA	GG	AA	Bowman
JHI-Hv50k-2016-90593	2H	162520099	AA	GG	AA	Bowman
JHI-Hv50k-2016-90588	2H	162592736	TT	GG	TT	Bowman
JHI-Hv50k-2016-90623	2H	163312407	TT	AA	TT	Bowman
JHI-Hv50k-2016-90633	2H	163486322	TT	CC	TT	Bowman
JHI-Hv50k-2016-90634	2H	163486497	GG	TT	GG	Bowman
JHI-Hv50k-2016-90638	2H	163874255	GG	CC	GG	Bowman
JHI-Hv50k-2016-90688	2H	164444645	GG	CC	GG	Bowman
JHI-Hv50k-2016-90680	2H	164513568	GG	CC	GG	Bowman
JHI-Hv50k-2016-90727	2H	164819157	CC	TT	CC	Bowman
SCRI_RS_132200	2H	164838623	TT	CC	TT	Bowman
JHI-Hv50k-2016-90756	2H	165368384	AA	GG	AA	Bowman
JHI-Hv50k-2016-90748	2H	165477843	GG	AA	GG	Bowman
SCRI_RS_186840	2H	166116285	AA	GG	AA	Bowman
SCRI_RS_151459	2H	166123545	GG	AA	GG	Bowman
SCRI_RS_146010	2H	166542940	TT	CC	TT	Bowman
JHI-Hv50k-2016-90815	2H	166545245	CC	TT	CC	Bowman
SCRI_RS_192676	2H	166830733	CC	TT	CC	Bowman
JHI-Hv50k-2016-90856	2H	167018357	AA	GG	AA	Bowman
JHI-Hv50k-2016-90859	2H	167407474	GG	CC	GG	Bowman
JHI-Hv50k-2016-90865	2H	167768447	TT	CC	TT	Bowman
JHI-Hv50k-2016-90896	2H	168382004	GG	AA	GG	Bowman
JHI-Hv50k-2016-90915	2H	170585384	AA	GG	AA	Bowman
SCRI_RS_204254	2H	170585384	AA	GG	AA	Bowman
JHI-Hv50k-2016-90919	2H	170848634	CC	TT	CC	Bowman
JHI-Hv50k-2016-90954	2H	171771849	AA	CC	AA	Bowman
JHI-Hv50k-2016-90971	2H	172022487	TT	CC	TT	Bowman
JHI-Hv50k-2016-90993	2H	172111123	GG	AA	GG	Bowman
SCRI_RS_141874	2H	172113720	GG	AA	GG	Bowman
JHI-Hv50k-2016-91006	2H	173930859	GG	TT	GG	Bowman
JHI-Hv50k-2016-91028	2H	174377652	CC	TT	CC	Bowman
JHI-Hv50k-2016-91056	2H	174526977	TT	CC	TT	Bowman
JHI-Hv50k-2016-91131	2H	180701664	GG	AA	GG	Bowman
SCRI_RS_228442	2H	181910988	CC	TT	CC	Bowman
JHI-Hv50k-2016-91144	2H	182772128	CC	TT	CC	Bowman
JHI-Hv50k-2016-91167	2H	185766256	AA	CC	AA	Bowman
JHI-Hv50k-2016-91201	2H	189105035	GG	AA	GG	Bowman
JHI-Hv50k-2016-91226	2H	192001777	CC	TT	CC	Bowman
SCRI_RS_198865	2H	192269090	GG	AA	GG	Bowman
JHI-Hv50k-2016-91235	2H	193496253	GG	CC	GG	Bowman
JHI-Hv50k-2016-91246	2H	194906576	CC	AA	CC	Bowman
JHI-Hv50k-2016-91245	2H	194907350	CC	AA	CC	Bowman
JHI-Hv50k-2016-91257	2H	196475020	CC	AA	CC	Bowman
JHI-Hv50k-2016-91278	2H	197951625	TT	CC	TT	Bowman
JHI-Hv50k-2016-91289	2H	197971180	CC	TT	CC	Bowman
JHI-Hv50k-2016-91302	2H	198010486	CC	TT	CC	Bowman
JHI-Hv50k-2016-91311	2H	198207709	GG	TT	GG	Bowman
JHI-Hv50k-2016-91345	2H	199659024	TT	CC	TT	Bowman
JHI-Hv50k-2016-91390	2H	200022402	CC	GG	CC	Bowman
JHI-Hv50k-2016-91422	2H	200469849	GG	TT	GG	Bowman
JHI-Hv50k-2016-91451	2H	200870898	AA	GG	AA	Bowman
JHI-Hv50k-2016-91495	2H	201420899	TT	CC	TT	Bowman
JHI-Hv50k-2016-91494	2H	201421210	TT	CC	TT	Bowman
JHI-Hv50k-2016-91587	2H	203256694	CC	TT	CC	Bowman
SCRI_RS_173145	2H	204338826	TT	CC	TT	Bowman
SCRI_RS_240011	2H	204402529	AA	CC	AA	Bowman
SCRI_RS_194604	2H	204406626	CC	TT	CC	Bowman
SCRI_RS_170235	2H	204859259	GG	AA	GG	Bowman
SCRI_RS_55840	2H	204860819	AA	CC	AA	Bowman
SCRI_RS_137018	2H	205581425	CC	GG	CC	Bowman
SCRI_RS_182959	2H	205588975	CC	TT	CC	Bowman
JHI-Hv50k-2016-91681	2H	208357455	CC	AA	CC	Bowman
JHI-Hv50k-2016-91754	2H	211187180	CC	GG	CC	Bowman
SCRI_RS_87934	2H	212761381	TT	CC	TT	Bowman
JHI-Hv50k-2016-91815	2H	214765680	GG	AA	GG	Bowman
SCRI_RS_160277	2H	216425379	CC	TT	CC	Bowman
JHI-Hv50k-2016-91961	2H	223534384	CC	AA	CC	Bowman
SCRI_RS_151921	2H	223839129	AA	GG	AA	Bowman
SCRI_RS_185513	2H	227555653	CC	TT	CC	Bowman
SCRI_RS_220670	2H	228480599	CC	AA	CC	Bowman
SCRI_RS_235694	2H	231215598	CC	TT	CC	Bowman
SCRI_RS_219740	2H	249261994	CC	TT	CC	Bowman
JHI-Hv50k-2016-92134	2H	258177970	AA	CC	AA	Bowman
SCRI_RS_176173	2H	265902671	TT	CC	TT	Bowman
SCRI_RS_232669	2H	269632205	CC	TT	CC	Bowman
SCRI_RS_208799	2H	279783721	TT	CC	TT	Bowman
SCRI_RS_231897	2H	282127102	CC	TT	CC	Bowman
JHI-Hv50k-2016-92462	2H	317716190	GG	AA	GG	Bowman
JHI-Hv50k-2016-92557	2H	337725622	TT	CC	TT	Bowman
JHI-Hv50k-2016-92599	2H	345687316	AA	GG	AA	Bowman
JHI-Hv50k-2016-92629	2H	350856871	GG	AA	GG	Bowman
SCRI_RS_12448	2H	355338656	AA	GG	AA	Bowman
SCRI_RS_117951	2H	355352126	CC	TT	CC	Bowman
JHI-Hv50k-2016-92837	2H	355524119	CC	TT	CC	Bowman
SCRI_RS_175300	2H	355527110	TT	CC	TT	Bowman
JHI-Hv50k-2016-92887	2H	355957405	GG	AA	GG	Bowman
SCRI_RS_174318	2H	355959263	AA	GG	AA	Bowman
SCRI_RS_230984	2H	356220533	GG	AA	GG	Bowman
JHI-Hv50k-2016-92911	2H	356221978	AA	CC	AA	Bowman
JHI-Hv50k-2016-92907	2H	356233425	CC	TT	CC	Bowman
SCRI_RS_130072	2H	356915064	CC	TT	CC	Bowman
JHI-Hv50k-2016-90385	2H	356991885	CC	TT	CC	Bowman
JHI-Hv50k-2016-90430	2H	357421942	CC	AA	CC	Bowman
SCRI_RS_157207	2H	357631092	TT	GG	TT	Bowman
SCRI_RS_155067	2H	357631904	GG	AA	GG	Bowman
JHI-Hv50k-2016-92942	2H	358050404	CC	TT	CC	Bowman
SCRI_RS_135468	2H	359971609	CC	AA	CC	Bowman
JHI-Hv50k-2016-92985	2H	359982211	GG	TT	GG	Bowman
SCRI_RS_197997	2H	360650094	TT	CC	TT	Bowman
JHI-Hv50k-2016-93148	2H	382064575	GG	AA	GG	Bowman
JHI-Hv50k-2016-93366	2H	388610009	CC	TT	CC	Bowman
JHI-Hv50k-2016-93770	2H	407163741	GG	AA	GG	Bowman
JHI-Hv50k-2016-94189	2H	416370735	GG	AA	GG	Bowman
SCRI_RS_161169	2H	425598637	GG	AA	GG	Bowman
JHI-Hv50k-2016-94503	2H	425608540	CC	AA	CC	Bowman
JHI-Hv50k-2016-94875	2H	436978531	CC	TT	CC	Bowman
JHI-Hv50k-2016-94897	2H	440899866	GG	AA	GG	Bowman
JHI-Hv50k-2016-94966	2H	451741017	CC	TT	CC	Bowman
SCRI_RS_116920	2H	451743069	AA	GG	AA	Bowman
SCRI_RS_138697	2H	453708355	CC	TT	CC	Bowman
JHI-Hv50k-2016-95083	2H	453710589	CC	GG	CC	Bowman
JHI-Hv50k-2016-95108	2H	453723549	CC	TT	CC	Bowman
SCRI_RS_4969	2H	454129166	CC	AA	CC	Bowman
JHI-Hv50k-2016-95165	2H	454168405	TT	CC	TT	Bowman
SCRI_RS_1502	2H	454559075	CC	TT	CC	Bowman
JHI-Hv50k-2016-95223	2H	454561648	TT	CC	TT	Bowman
SCRI_RS_177375	2H	455447115	CC	TT	CC	Bowman
JHI-Hv50k-2016-95334	2H	455447213	TT	CC	TT	Bowman
SCRI_RS_222769	2H	456661793	CC	AA	CC	Bowman
SCRI_RS_127347	2H	456663235	TT	CC	TT	Bowman
JHI-Hv50k-2016-95462	2H	457044587	GG	AA	GG	Bowman
JHI-Hv50k-2016-95515	2H	457648750	GG	AA	GG	Bowman
SCRI_RS_191136	2H	457742165	TT	CC	TT	Bowman
JHI-Hv50k-2016-95567	2H	457981142	TT	CC	TT	Bowman
SCRI_RS_233449	2H	457983490	GG	AA	GG	Bowman
JHI-Hv50k-2016-95563	2H	457989429	CC	AA	CC	Bowman
JHI-Hv50k-2016-95877	2H	461434253	GG	TT	GG	Bowman
SCRI_RS_132839	2H	461440050	AA	GG	AA	Bowman
SCRI_RS_235063	2H	462537538	AA	GG	AA	Bowman
SCRI_RS_186769	2H	463207267	GG	CC	GG	Bowman
JHI-Hv50k-2016-96084	2H	463908840	TT	CC	TT	Bowman
SCRI_RS_208320	2H	463909395	CC	TT	CC	Bowman
JHI-Hv50k-2016-96137	2H	464177605	CC	TT	CC	Bowman
JHI-Hv50k-2016-96173	2H	464316037	GG	AA	GG	Bowman
JHI-Hv50k-2016-96175	2H	464955660	GG	TT	GG	Bowman
JHI-Hv50k-2016-96228	2H	465670769	CC	AA	CC	Bowman
SCRI_RS_196026	2H	466089654	CC	TT	CC	Bowman
JHI-Hv50k-2016-96507	2H	467736027	CC	TT	CC	Bowman
JHI-Hv50k-2016-96576	2H	468704499	GG	CC	GG	Bowman
JHI-Hv50k-2016-96606	2H	468892715	GG	AA	GG	Bowman
JHI-Hv50k-2016-96611	2H	468949086	AA	GG	AA	Bowman
SCRI_RS_231725	2H	470678535	TT	GG	TT	Bowman
JHI-Hv50k-2016-96857	2H	471271325	AA	GG	AA	Bowman
JHI-Hv50k-2016-96906	2H	471939672	GG	AA	GG	Bowman
JHI-Hv50k-2016-96966	2H	472572114	TT	CC	TT	Bowman
SCRI_RS_168400	2H	472773360	CC	TT	CC	Bowman
JHI-Hv50k-2016-97025	2H	473028272	CC	TT	CC	Bowman
JHI-Hv50k-2016-97340	2H	473933658	CC	TT	CC	Bowman
JHI-Hv50k-2016-97346	2H	474127173	GG	AA	GG	Bowman
JHI-Hv50k-2016-97345	2H	474127272	TT	CC	TT	Bowman
JHI-Hv50k-2016-97380	2H	474383159	TT	CC	TT	Bowman
JHI-Hv50k-2016-97412	2H	474656034	TT	CC	TT	Bowman
SCRI_RS_125516	2H	474670006	TT	GG	TT	Bowman
JHI-Hv50k-2016-97405	2H	474672109	AA	GG	AA	Bowman
JHI-Hv50k-2016-97510	2H	475933767	AA	GG	AA	Bowman
JHI-Hv50k-2016-97533	2H	476073197	TT	CC	TT	Bowman
SCRI_RS_184218	2H	476885726	AA	GG	AA	Bowman
SCRI_RS_165669	2H	476887032	AA	GG	AA	Bowman
SCRI_RS_12492	2H	478161502	GG	AA	GG	Bowman
JHI-Hv50k-2016-97819	2H	478598625	CC	AA	CC	Bowman
JHI-Hv50k-2016-97884	2H	478722867	GG	CC	GG	Bowman
SCRI_RS_188255	2H	479021864	GG	AA	GG	Bowman
JHI-Hv50k-2016-97955	2H	479127881	GG	TT	GG	Bowman
JHI-Hv50k-2016-98083	2H	479628521	AA	GG	AA	Bowman
JHI-Hv50k-2016-98055	2H	479648181	CC	GG	CC	Bowman
JHI-Hv50k-2016-98117	2H	480756769	TT	CC	TT	Bowman
JHI-Hv50k-2016-98104	2H	480832218	CC	TT	CC	Bowman
JHI-Hv50k-2016-98244	2H	482310420	GG	CC	GG	Bowman
JHI-Hv50k-2016-98278	2H	482982994	AA	GG	AA	Bowman
JHI-Hv50k-2016-98331	2H	483631321	CC	GG	CC	Bowman
JHI-Hv50k-2016-98482	2H	484427720	GG	AA	GG	Bowman
JHI-Hv50k-2016-98501	2H	484521914	GG	CC	GG	Bowman
JHI-Hv50k-2016-98500	2H	484522285	CC	AA	CC	Bowman
SCRI_RS_141789	2H	484678185	AA	CC	AA	Bowman
SCRI_RS_153880	2H	490521474	TT	CC	TT	Bowman
JHI-Hv50k-2016-98638	2H	491660929	GG	AA	GG	Bowman
JHI-Hv50k-2016-98650	2H	491963798	CC	TT	CC	Bowman
JHI-Hv50k-2016-98667	2H	492079773	AA	GG	AA	Bowman
SCRI_RS_172109	2H	496509087	AA	GG	AA	Bowman
SCRI_RS_213826	2H	499120351	TT	CC	TT	Bowman
SCRI_RS_137710	2H	499378776	GG	AA	GG	Bowman
SCRI_RS_171203	2H	499539670	AA	GG	AA	Bowman
JHI-Hv50k-2016-98806	2H	499781547	GG	CC	GG	Bowman
SCRI_RS_200879	2H	500506411	CC	TT	CC	Bowman
JHI-Hv50k-2016-98845	2H	501020836	TT	CC	TT	Bowman
JHI-Hv50k-2016-98853	2H	501042776	GG	CC	GG	Bowman
JHI-Hv50k-2016-98851	2H	501043021	GG	CC	GG	Bowman
SCRI_RS_216129	2H	501043818	CC	TT	CC	Bowman
SCRI_RS_165574	2H	501465459	CC	GG	CC	Bowman
JHI-Hv50k-2016-98889	2H	501470069	GG	AA	GG	Bowman
JHI-Hv50k-2016-98931	2H	501728438	TT	GG	TT	Bowman
JHI-Hv50k-2016-98990	2H	502130218	TT	CC	TT	Bowman
SCRI_RS_206529	2H	503351577	AA	GG	AA	Bowman
JHI-Hv50k-2016-99004	2H	503779855	AA	GG	AA	Bowman
JHI-Hv50k-2016-99104	2H	507548078	CC	TT	CC	Bowman
JHI-Hv50k-2016-99117	2H	508011086	AA	CC	AA	Bowman
JHI-Hv50k-2016-99137	2H	508603298	CC	TT	CC	Bowman
JHI-Hv50k-2016-99185	2H	509047505	GG	AA	GG	Bowman
JHI-Hv50k-2016-99229	2H	509148415	AA	GG	AA	Bowman
JHI-Hv50k-2016-99245	2H	509462198	GG	TT	GG	Bowman
JHI-Hv50k-2016-99315	2H	510330607	GG	AA	GG	Bowman
JHI-Hv50k-2016-99332	2H	510342972	AA	GG	AA	Bowman
JHI-Hv50k-2016-99374	2H	510719979	CC	TT	CC	Bowman
JHI-Hv50k-2016-99385	2H	511268609	AA	GG	AA	Bowman
JHI-Hv50k-2016-99399	2H	511489795	GG	AA	GG	Bowman
JHI-Hv50k-2016-99440	2H	511825109	AA	GG	AA	Bowman
JHI-Hv50k-2016-99463	2H	511926094	CC	TT	CC	Bowman
JHI-Hv50k-2016-99471	2H	511935297	AA	TT	AA	Bowman
JHI-Hv50k-2016-99486	2H	512089114	CC	TT	CC	Bowman
JHI-Hv50k-2016-99495	2H	512103397	AA	TT	AA	Bowman
JHI-Hv50k-2016-99567	2H	512860558	TT	CC	TT	Bowman
JHI-Hv50k-2016-99568	2H	512860772	TT	CC	TT	Bowman
JHI-Hv50k-2016-99573	2H	513130705	AA	CC	AA	Bowman
JHI-Hv50k-2016-99627	2H	513466965	GG	TT	GG	Bowman
JHI-Hv50k-2016-99648	2H	513580426	AA	GG	AA	Bowman
JHI-Hv50k-2016-99662	2H	513583175	CC	GG	CC	Bowman
JHI-Hv50k-2016-99900	2H	514391390	AA	CC	AA	Bowman
JHI-Hv50k-2016-99929	2H	514608097	GG	AA	GG	Bowman
JHI-Hv50k-2016-99936	2H	514610106	GG	CC	GG	Bowman
JHI-Hv50k-2016-99945	2H	514612781	CC	TT	CC	Bowman
JHI-Hv50k-2016-99974	2H	514750393	AA	GG	AA	Bowman
JHI-Hv50k-2016-99981	2H	516649752	AA	GG	AA	Bowman
JHI-Hv50k-2016-99984	2H	517424719	AA	CC	AA	Bowman
JHI-Hv50k-2016-99988	2H	517425587	AA	CC	AA	Bowman
JHI-Hv50k-2016-99999	2H	517440377	TT	CC	TT	Bowman
JHI-Hv50k-2016-100030	2H	518545581	GG	TT	GG	Bowman
SCRI_RS_202786	2H	518561330	CC	AA	CC	Bowman
JHI-Hv50k-2016-100012	2H	518564178	TT	CC	TT	Bowman
JHI-Hv50k-2016-100049	2H	518890224	TT	CC	TT	Bowman
JHI-Hv50k-2016-100077	2H	518893221	CC	AA	CC	Bowman
JHI-Hv50k-2016-100080	2H	519071305	TT	CC	TT	Bowman
JHI-Hv50k-2016-100129	2H	519907852	AA	GG	AA	Bowman
JHI-Hv50k-2016-100125	2H	519913582	CC	TT	CC	Bowman
SCRI_RS_162413	2H	519915123	TT	CC	TT	Bowman
JHI-Hv50k-2016-100142	2H	523925893	GG	AA	GG	Bowman
JHI-Hv50k-2016-100145	2H	525766780	AA	GG	AA	Bowman
JHI-Hv50k-2016-100148	2H	528614037	GG	AA	GG	Bowman
JHI-Hv50k-2016-100171	2H	531271466	TT	CC	TT	Bowman
JHI-Hv50k-2016-100191	2H	531532205	GG	TT	GG	Bowman
JHI-Hv50k-2016-100214	2H	531718337	AA	GG	AA	Bowman
SCRI_RS_156063	2H	531720332	CC	GG	CC	Bowman
JHI-Hv50k-2016-100264	2H	532126430	TT	AA	TT	Bowman
JHI-Hv50k-2016-100346	2H	532815321	TT	CC	TT	Bowman
JHI-Hv50k-2016-100347	2H	532815661	AA	CC	AA	Bowman
SCRI_RS_145381	2H	532823915	GG	CC	GG	Bowman
JHI-Hv50k-2016-100426	2H	532984314	AA	GG	AA	Bowman
JHI-Hv50k-2016-100462	2H	533931104	GG	AA	GG	Bowman
SCRI_RS_147810	2H	533987483	CC	TT	CC	Bowman
JHI-Hv50k-2016-100468	2H	533991000	TT	GG	TT	Bowman
SCRI_RS_100476	2H	533991000	AA	CC	AA	Bowman
JHI-Hv50k-2016-100465	2H	533995458	TT	CC	TT	Bowman
SCRI_RS_120672	2H	534358450	CC	GG	CC	Bowman
JHI-Hv50k-2016-100541	2H	534440828	AA	TT	AA	Bowman
JHI-Hv50k-2016-100559	2H	535050261	GG	AA	GG	Bowman
SCRI_RS_167713	2H	535050946	GG	CC	GG	Bowman
SCRI_RS_189408	2H	535053906	CC	TT	CC	Bowman
JHI-Hv50k-2016-100568	2H	535055613	GG	AA	GG	Bowman
JHI-Hv50k-2016-100572	2H	535056287	GG	AA	GG	Bowman
SCRI_RS_212940	2H	535459087	CC	TT	CC	Bowman
JHI-Hv50k-2016-100619	2H	535707455	CC	TT	CC	Bowman
JHI-Hv50k-2016-100648	2H	535880666	AA	GG	AA	Bowman
JHI-Hv50k-2016-100662	2H	535890795	CC	GG	CC	Bowman
JHI-Hv50k-2016-100663	2H	535891307	AA	GG	AA	Bowman
SCRI_RS_180983	2H	535898070	CC	TT	CC	Bowman
JHI-Hv50k-2016-100667	2H	535950529	AA	GG	AA	Bowman
JHI-Hv50k-2016-100678	2H	536023841	CC	TT	CC	Bowman
JHI-Hv50k-2016-100680	2H	536025429	GG	AA	GG	Bowman
JHI-Hv50k-2016-100705	2H	536295539	TT	CC	TT	Bowman
JHI-Hv50k-2016-100726	2H	536308276	GG	AA	GG	Bowman
SCRI_RS_155470	2H	536308367	GG	CC	GG	Bowman
SCRI_RS_179253	2H	536680062	TT	CC	TT	Bowman
JHI-Hv50k-2016-100860	2H	536680624	AA	GG	AA	Bowman
JHI-Hv50k-2016-100845	2H	536692522	CC	TT	CC	Bowman
JHI-Hv50k-2016-100877	2H	536980917	AA	GG	AA	Bowman
JHI-Hv50k-2016-100878	2H	536981178	TT	CC	TT	Bowman
JHI-Hv50k-2016-100896	2H	536987297	CC	GG	CC	Bowman
JHI-Hv50k-2016-100899	2H	536988174	CC	TT	CC	Bowman
JHI-Hv50k-2016-100901	2H	536989619	AA	TT	AA	Bowman
JHI-Hv50k-2016-101012	2H	537187371	CC	AA	CC	Bowman
JHI-Hv50k-2016-101011	2H	537187455	GG	AA	GG	Bowman
JHI-Hv50k-2016-101000	2H	537192272	AA	TT	AA	Bowman
JHI-Hv50k-2016-100999	2H	537192331	GG	CC	GG	Bowman
JHI-Hv50k-2016-100991	2H	537193061	CC	TT	CC	Bowman
SCRI_RS_173757	2H	537228191	AA	GG	AA	Bowman
JHI-Hv50k-2016-100932	2H	537245864	CC	TT	CC	Bowman
JHI-Hv50k-2016-101171	2H	538658760	CC	TT	CC	Bowman
SCRI_RS_198848	2H	539080117	AA	GG	AA	Bowman
JHI-Hv50k-2016-101282	2H	539187106	GG	AA	GG	Bowman
JHI-Hv50k-2016-101281	2H	539187479	GG	AA	GG	Bowman
JHI-Hv50k-2016-101277	2H	539188750	CC	GG	CC	Bowman
JHI-Hv50k-2016-101275	2H	539189240	TT	CC	TT	Bowman
JHI-Hv50k-2016-101262	2H	539247992	GG	TT	GG	Bowman
JHI-Hv50k-2016-101233	2H	539255423	AA	GG	AA	Bowman
JHI-Hv50k-2016-101204	2H	539270342	AA	GG	AA	Bowman
JHI-Hv50k-2016-101301	2H	539661019	GG	AA	GG	Bowman
JHI-Hv50k-2016-101297	2H	539662504	CC	AA	CC	Bowman
JHI-Hv50k-2016-101293	2H	539665226	GG	AA	GG	Bowman
JHI-Hv50k-2016-101289	2H	539665808	CC	TT	CC	Bowman
JHI-Hv50k-2016-101288	2H	539665895	AA	GG	AA	Bowman
JHI-Hv50k-2016-101316	2H	539923544	AA	CC	AA	Bowman
JHI-Hv50k-2016-101318	2H	539924555	AA	GG	AA	Bowman
JHI-Hv50k-2016-101347	2H	540190443	AA	GG	AA	Bowman
JHI-Hv50k-2016-101346	2H	540190523	GG	AA	GG	Bowman
JHI-Hv50k-2016-101344	2H	540190972	TT	CC	TT	Bowman
JHI-Hv50k-2016-101343	2H	540191032	TT	AA	TT	Bowman
JHI-Hv50k-2016-101371	2H	540210640	GG	CC	GG	Bowman
JHI-Hv50k-2016-101383	2H	540941463	AA	CC	AA	Bowman
JHI-Hv50k-2016-101382	2H	540941838	CC	TT	CC	Bowman
JHI-Hv50k-2016-101379	2H	540942086	CC	TT	CC	Bowman
JHI-Hv50k-2016-101436	2H	541353871	CC	GG	CC	Bowman
JHI-Hv50k-2016-101438	2H	541354041	CC	TT	CC	Bowman
JHI-Hv50k-2016-101459	2H	541606902	AA	GG	AA	Bowman
JHI-Hv50k-2016-101464	2H	541607342	CC	TT	CC	Bowman
JHI-Hv50k-2016-101516	2H	541910703	CC	TT	CC	Bowman
JHI-Hv50k-2016-101590	2H	542173741	GG	CC	GG	Bowman
JHI-Hv50k-2016-101601	2H	542267761	TT	CC	TT	Bowman
JHI-Hv50k-2016-101682	2H	542632241	CC	AA	CC	Bowman
JHI-Hv50k-2016-101632	2H	542690578	TT	AA	TT	Bowman
JHI-Hv50k-2016-101745	2H	543044634	GG	CC	GG	Bowman
JHI-Hv50k-2016-101742	2H	543044744	TT	GG	TT	Bowman
JHI-Hv50k-2016-101718	2H	543048569	CC	TT	CC	Bowman
JHI-Hv50k-2016-101714	2H	543049579	CC	TT	CC	Bowman
JHI-Hv50k-2016-101713	2H	543049654	TT	CC	TT	Bowman
JHI-Hv50k-2016-101701	2H	543092714	CC	TT	CC	Bowman
JHI-Hv50k-2016-101695	2H	543099012	CC	TT	CC	Bowman
JHI-Hv50k-2016-101811	2H	543425473	GG	AA	GG	Bowman
JHI-Hv50k-2016-101796	2H	543428377	CC	GG	CC	Bowman
JHI-Hv50k-2016-101826	2H	543607051	AA	GG	AA	Bowman
JHI-Hv50k-2016-101827	2H	543607130	GG	AA	GG	Bowman
JHI-Hv50k-2016-102118	2H	544207144	AA	GG	AA	Bowman
JHI-Hv50k-2016-102061	2H	544215420	TT	CC	TT	Bowman
JHI-Hv50k-2016-102138	2H	544355618	AA	GG	AA	Bowman
JHI-Hv50k-2016-102137	2H	544355706	TT	GG	TT	Bowman
JHI-Hv50k-2016-102133	2H	544358288	CC	TT	CC	Bowman
JHI-Hv50k-2016-102148	2H	544527992	GG	AA	GG	Bowman
JHI-Hv50k-2016-102161	2H	544572700	CC	TT	CC	Bowman
JHI-Hv50k-2016-102151	2H	544603269	TT	GG	TT	Bowman
JHI-Hv50k-2016-102210	2H	544626113	GG	CC	GG	Bowman
JHI-Hv50k-2016-102214	2H	544626631	GG	CC	GG	Bowman
JHI-Hv50k-2016-102223	2H	544752199	GG	AA	GG	Bowman
JHI-Hv50k-2016-102290	2H	544834762	TT	CC	TT	Bowman
JHI-Hv50k-2016-102289	2H	544834817	GG	TT	GG	Bowman
JHI-Hv50k-2016-102275	2H	544835704	TT	CC	TT	Bowman
JHI-Hv50k-2016-102274	2H	544835789	GG	CC	GG	Bowman
JHI-Hv50k-2016-102258	2H	544851480	AA	CC	AA	Bowman
JHI-Hv50k-2016-102257	2H	544852273	GG	AA	GG	Bowman
JHI-Hv50k-2016-102255	2H	544853794	GG	CC	GG	Bowman
JHI-Hv50k-2016-102254	2H	544854218	AA	GG	AA	Bowman
JHI-Hv50k-2016-102425	2H	545041669	CC	TT	CC	Bowman
JHI-Hv50k-2016-102401	2H	545047467	TT	CC	TT	Bowman
JHI-Hv50k-2016-102397	2H	545047584	AA	GG	AA	Bowman
JHI-Hv50k-2016-102396	2H	545047757	GG	AA	GG	Bowman
JHI-Hv50k-2016-102373	2H	545050002	AA	GG	AA	Bowman
JHI-Hv50k-2016-102366	2H	545050812	CC	TT	CC	Bowman
JHI-Hv50k-2016-102335	2H	545052074	TT	AA	TT	Bowman
JHI-Hv50k-2016-102528	2H	545183873	CC	GG	CC	Bowman
JHI-Hv50k-2016-102526	2H	545183964	CC	GG	CC	Bowman
JHI-Hv50k-2016-102462	2H	545228364	GG	AA	GG	Bowman
JHI-Hv50k-2016-102446	2H	545231614	GG	CC	GG	Bowman
SCRI_RS_16995	2H	545231986	AA	GG	AA	Bowman
JHI-Hv50k-2016-102544	2H	545354345	AA	GG	AA	Bowman
JHI-Hv50k-2016-102545	2H	545354354	TT	CC	TT	Bowman
JHI-Hv50k-2016-102546	2H	545354811	GG	AA	GG	Bowman
JHI-Hv50k-2016-102551	2H	545355853	AA	GG	AA	Bowman
JHI-Hv50k-2016-102552	2H	545356678	CC	GG	CC	Bowman
JHI-Hv50k-2016-102560	2H	545357770	TT	GG	TT	Bowman
JHI-Hv50k-2016-102564	2H	545358330	TT	CC	TT	Bowman
JHI-Hv50k-2016-102629	2H	545526573	TT	CC	TT	Bowman
JHI-Hv50k-2016-102606	2H	545534286	AA	GG	AA	Bowman
JHI-Hv50k-2016-102654	2H	545723106	GG	AA	GG	Bowman
JHI-Hv50k-2016-102655	2H	545723259	TT	CC	TT	Bowman
JHI-Hv50k-2016-102739	2H	546317992	GG	CC	GG	Bowman
JHI-Hv50k-2016-102738	2H	546318300	TT	GG	TT	Bowman
JHI-Hv50k-2016-102750	2H	546699800	CC	TT	CC	Bowman
JHI-Hv50k-2016-102748	2H	546713195	TT	GG	TT	Bowman
JHI-Hv50k-2016-102878	2H	547095678	CC	TT	CC	Bowman
JHI-Hv50k-2016-102825	2H	547100846	AA	GG	AA	Bowman
JHI-Hv50k-2016-102823	2H	547101346	TT	CC	TT	Bowman
JHI-Hv50k-2016-102918	2H	548038862	CC	GG	CC	Bowman
JHI-Hv50k-2016-102914	2H	548039705	GG	AA	GG	Bowman
JHI-Hv50k-2016-102904	2H	548041343	CC	TT	CC	Bowman
SCRI_RS_156871	2H	548278617	CC	TT	CC	Bowman
JHI-Hv50k-2016-102978	2H	548279250	GG	AA	GG	Bowman
JHI-Hv50k-2016-102972	2H	548280009	TT	CC	TT	Bowman
JHI-Hv50k-2016-102971	2H	548280142	TT	CC	TT	Bowman
JHI-Hv50k-2016-102959	2H	548284421	AA	CC	AA	Bowman
JHI-Hv50k-2016-103007	2H	548711026	GG	AA	GG	Bowman
JHI-Hv50k-2016-103008	2H	548711588	AA	GG	AA	Bowman
JHI-Hv50k-2016-103009	2H	548711603	AA	GG	AA	Bowman
SCRI_RS_9469	2H	548864287	TT	GG	TT	Bowman
JHI-Hv50k-2016-103059	2H	548913515	TT	CC	TT	Bowman
JHI-Hv50k-2016-103091	2H	548922087	AA	GG	AA	Bowman
JHI-Hv50k-2016-103123	2H	549375336	CC	TT	CC	Bowman
JHI-Hv50k-2016-103130	2H	549376312	AA	GG	AA	Bowman
JHI-Hv50k-2016-103135	2H	549376521	AA	TT	AA	Bowman
JHI-Hv50k-2016-103144	2H	549379308	TT	CC	TT	Bowman
JHI-Hv50k-2016-103145	2H	549379434	TT	AA	TT	Bowman
JHI-Hv50k-2016-103161	2H	549382765	CC	TT	CC	Bowman
JHI-Hv50k-2016-103162	2H	549382915	AA	GG	AA	Bowman
JHI-Hv50k-2016-104363	2H	559369866	GG	TT	GG	Bowman
JHI-Hv50k-2016-104432	2H	559831474	GG	AA	GG	Bowman
SCRI_RS_7517	2H	559832557	AA	GG	AA	Bowman
JHI-Hv50k-2016-104426	2H	559833000	AA	TT	AA	Bowman
JHI-Hv50k-2016-104565	2H	560049575	TT	CC	TT	Bowman
JHI-Hv50k-2016-104567	2H	560049781	TT	CC	TT	Bowman
JHI-Hv50k-2016-104508	2H	560055372	TT	CC	TT	Bowman
JHI-Hv50k-2016-104498	2H	560056068	AA	GG	AA	Bowman
JHI-Hv50k-2016-104650	2H	560074356	GG	AA	GG	Bowman
JHI-Hv50k-2016-104651	2H	560074404	AA	TT	AA	Bowman
JHI-Hv50k-2016-104664	2H	560076529	AA	GG	AA	Bowman
JHI-Hv50k-2016-104666	2H	560076594	AA	GG	AA	Bowman
JHI-Hv50k-2016-104667	2H	560076668	TT	GG	TT	Bowman
JHI-Hv50k-2016-104669	2H	560076862	CC	AA	CC	Bowman
JHI-Hv50k-2016-104859	2H	560662266	GG	AA	GG	Bowman
JHI-Hv50k-2016-104839	2H	560715824	TT	CC	TT	Bowman
JHI-Hv50k-2016-104983	2H	561274017	CC	TT	CC	Bowman
JHI-Hv50k-2016-105043	2H	561311493	AA	TT	AA	Bowman
JHI-Hv50k-2016-105050	2H	561473077	AA	TT	AA	Bowman
JHI-Hv50k-2016-105079	2H	561532410	GG	TT	GG	Bowman
JHI-Hv50k-2016-105081	2H	561532602	CC	GG	CC	Bowman
JHI-Hv50k-2016-105103	2H	561797694	AA	TT	AA	Bowman
JHI-Hv50k-2016-105127	2H	561828794	GG	AA	GG	Bowman
JHI-Hv50k-2016-105209	2H	561857363	AA	GG	AA	Bowman
JHI-Hv50k-2016-105213	2H	561857937	AA	GG	AA	Bowman
SCRI_RS_17898	2H	561858220	CC	TT	CC	Bowman
JHI-Hv50k-2016-105183	2H	561924540	GG	CC	GG	Bowman
JHI-Hv50k-2016-105234	2H	561980391	CC	GG	CC	Bowman
JHI-Hv50k-2016-105252	2H	562220769	TT	CC	TT	Bowman
JHI-Hv50k-2016-105247	2H	562221734	AA	GG	AA	Bowman
JHI-Hv50k-2016-105262	2H	562316329	GG	TT	GG	Bowman
JHI-Hv50k-2016-105276	2H	562622422	CC	TT	CC	Bowman
JHI-Hv50k-2016-105272	2H	562660057	GG	AA	GG	Bowman
JHI-Hv50k-2016-105294	2H	562737289	TT	CC	TT	Bowman
JHI-Hv50k-2016-105286	2H	562738661	GG	AA	GG	Bowman
JHI-Hv50k-2016-105320	2H	562858111	GG	AA	GG	Bowman
JHI-Hv50k-2016-105321	2H	562858467	GG	CC	GG	Bowman
JHI-Hv50k-2016-105336	2H	562861735	AA	GG	AA	Bowman
SCRI_RS_235874	2H	562932796	GG	AA	GG	Bowman
JHI-Hv50k-2016-105379	2H	562932884	TT	GG	TT	Bowman
JHI-Hv50k-2016-105377	2H	562933052	GG	AA	GG	Bowman
JHI-Hv50k-2016-105363	2H	562934713	GG	TT	GG	Bowman
JHI-Hv50k-2016-105384	2H	563437080	TT	CC	TT	Bowman
JHI-Hv50k-2016-105458	2H	563587701	TT	GG	TT	Bowman
JHI-Hv50k-2016-105444	2H	563604194	AA	GG	AA	Bowman
JHI-Hv50k-2016-105443	2H	563604288	GG	AA	GG	Bowman
JHI-Hv50k-2016-105407	2H	563720069	GG	TT	GG	Bowman
JHI-Hv50k-2016-105462	2H	563920549	TT	CC	TT	Bowman
SCRI_RS_133539	2H	563920899	CC	TT	CC	Bowman
JHI-Hv50k-2016-105525	2H	564051738	GG	AA	GG	Bowman
JHI-Hv50k-2016-105532	2H	564057334	TT	AA	TT	Bowman
JHI-Hv50k-2016-105534	2H	564057783	AA	GG	AA	Bowman
JHI-Hv50k-2016-105606	2H	564454405	CC	TT	CC	Bowman
JHI-Hv50k-2016-105612	2H	564455349	CC	TT	CC	Bowman
JHI-Hv50k-2016-105719	2H	564993030	TT	GG	TT	Bowman
JHI-Hv50k-2016-105897	2H	565249144	GG	AA	GG	Bowman
JHI-Hv50k-2016-105791	2H	565278104	GG	AA	GG	Bowman
JHI-Hv50k-2016-105780	2H	565298344	CC	GG	CC	Bowman
JHI-Hv50k-2016-105924	2H	565351422	AA	TT	AA	Bowman
JHI-Hv50k-2016-105932	2H	565354211	AA	GG	AA	Bowman
JHI-Hv50k-2016-105935	2H	565357831	TT	CC	TT	Bowman
JHI-Hv50k-2016-105940	2H	565396684	AA	TT	AA	Bowman
JHI-Hv50k-2016-105993	2H	565449732	CC	AA	CC	Bowman
JHI-Hv50k-2016-105950	2H	565461837	AA	GG	AA	Bowman
JHI-Hv50k-2016-106063	2H	565545699	GG	AA	GG	Bowman
JHI-Hv50k-2016-106061	2H	565545913	GG	AA	GG	Bowman
JHI-Hv50k-2016-106155	2H	565787578	AA	CC	AA	Bowman
JHI-Hv50k-2016-106143	2H	565789400	GG	AA	GG	Bowman
JHI-Hv50k-2016-106141	2H	565791463	CC	TT	CC	Bowman
JHI-Hv50k-2016-106139	2H	565793759	CC	TT	CC	Bowman
JHI-Hv50k-2016-106131	2H	565802641	TT	CC	TT	Bowman
JHI-Hv50k-2016-106127	2H	565804455	TT	CC	TT	Bowman
JHI-Hv50k-2016-106126	2H	565804794	TT	CC	TT	Bowman
JHI-Hv50k-2016-106118	2H	565807389	AA	GG	AA	Bowman
SCRI_RS_129857	2H	565807462	AA	GG	AA	Bowman
SCRI_RS_239742	2H	565808451	GG	AA	GG	Bowman
JHI-Hv50k-2016-106100	2H	565808934	TT	CC	TT	Bowman
JHI-Hv50k-2016-106085	2H	565810757	CC	GG	CC	Bowman
JHI-Hv50k-2016-106163	2H	565920805	CC	GG	CC	Bowman
JHI-Hv50k-2016-106186	2H	566163781	TT	CC	TT	Bowman
SCRI_RS_221795	2H	566163840	AA	GG	AA	Bowman
JHI-Hv50k-2016-106189	2H	566163950	GG	AA	GG	Bowman
JHI-Hv50k-2016-106192	2H	566164162	GG	AA	GG	Bowman
JHI-Hv50k-2016-106171	2H	566169040	CC	TT	CC	Bowman
JHI-Hv50k-2016-106227	2H	566276277	AA	GG	AA	Bowman
JHI-Hv50k-2016-106223	2H	566277009	AA	GG	AA	Bowman
JHI-Hv50k-2016-106222	2H	566277010	CC	TT	CC	Bowman
JHI-Hv50k-2016-106221	2H	566277088	CC	TT	CC	Bowman
JHI-Hv50k-2016-106211	2H	566280610	TT	CC	TT	Bowman
JHI-Hv50k-2016-106229	2H	566606207	CC	AA	CC	Bowman
JHI-Hv50k-2016-106233	2H	566687524	CC	TT	CC	Bowman
JHI-Hv50k-2016-106234	2H	566688156	TT	CC	TT	Bowman
JHI-Hv50k-2016-106243	2H	566691334	GG	AA	GG	Bowman
JHI-Hv50k-2016-106266	2H	566875628	GG	AA	GG	Bowman
JHI-Hv50k-2016-106267	2H	566875752	GG	AA	GG	Bowman
JHI-Hv50k-2016-106268	2H	566877197	CC	TT	CC	Bowman
JHI-Hv50k-2016-106275	2H	566930149	GG	AA	GG	Bowman
JHI-Hv50k-2016-106282	2H	566933880	CC	TT	CC	Bowman
JHI-Hv50k-2016-106359	2H	566984897	TT	CC	TT	Bowman
JHI-Hv50k-2016-106356	2H	566985374	CC	TT	CC	Bowman
JHI-Hv50k-2016-106354	2H	566986418	TT	CC	TT	Bowman
JHI-Hv50k-2016-106353	2H	566986927	GG	AA	GG	Bowman
JHI-Hv50k-2016-106350	2H	566988603	AA	GG	AA	Bowman
SCRI_RS_154398	2H	566993214	CC	TT	CC	Bowman
JHI-Hv50k-2016-106330	2H	567013913	AA	GG	AA	Bowman
JHI-Hv50k-2016-106306	2H	567050642	CC	TT	CC	Bowman
JHI-Hv50k-2016-106377	2H	567079310	AA	TT	AA	Bowman
JHI-Hv50k-2016-106374	2H	567080995	GG	AA	GG	Bowman
JHI-Hv50k-2016-106371	2H	567081809	CC	TT	CC	Bowman
JHI-Hv50k-2016-106399	2H	567212878	AA	GG	AA	Bowman
JHI-Hv50k-2016-106397	2H	567214873	AA	CC	AA	Bowman
JHI-Hv50k-2016-106430	2H	567289887	AA	TT	AA	Bowman
JHI-Hv50k-2016-106404	2H	567297285	TT	CC	TT	Bowman
JHI-Hv50k-2016-106444	2H	567425910	GG	TT	GG	Bowman
JHI-Hv50k-2016-106448	2H	567426396	GG	CC	GG	Bowman
JHI-Hv50k-2016-106449	2H	567426651	AA	GG	AA	Bowman
JHI-Hv50k-2016-106502	2H	567596862	TT	CC	TT	Bowman
JHI-Hv50k-2016-106500	2H	567597749	TT	GG	TT	Bowman
JHI-Hv50k-2016-106493	2H	567600323	AA	CC	AA	Bowman
SCRI_RS_235860	2H	567601558	AA	GG	AA	Bowman
JHI-Hv50k-2016-106489	2H	567601641	GG	CC	GG	Bowman
JHI-Hv50k-2016-106465	2H	567606437	TT	CC	TT	Bowman
JHI-Hv50k-2016-106459	2H	567608633	TT	CC	TT	Bowman
JHI-Hv50k-2016-106515	2H	567660213	GG	CC	GG	Bowman
JHI-Hv50k-2016-106525	2H	567666623	CC	TT	CC	Bowman
JHI-Hv50k-2016-106526	2H	567666862	GG	TT	GG	Bowman
JHI-Hv50k-2016-106554	2H	567813910	GG	CC	GG	Bowman
JHI-Hv50k-2016-106572	2H	567826808	CC	AA	CC	Bowman
JHI-Hv50k-2016-106731	2H	568177791	TT	AA	TT	Bowman
JHI-Hv50k-2016-106745	2H	568184982	GG	TT	GG	Bowman
JHI-Hv50k-2016-106749	2H	568186319	CC	TT	CC	Bowman
SCRI_RS_4930	2H	568413596	TT	CC	TT	Bowman
JHI-Hv50k-2016-106805	2H	568737827	CC	GG	CC	Bowman
JHI-Hv50k-2016-106806	2H	568737980	AA	GG	AA	Bowman
JHI-Hv50k-2016-106807	2H	568737997	TT	CC	TT	Bowman
JHI-Hv50k-2016-106820	2H	568867308	CC	TT	CC	Bowman
JHI-Hv50k-2016-106846	2H	568888808	GG	CC	GG	Bowman
JHI-Hv50k-2016-106848	2H	568888878	TT	CC	TT	Bowman
JHI-Hv50k-2016-106887	2H	568906133	CC	GG	CC	Bowman
JHI-Hv50k-2016-106893	2H	568912769	TT	CC	TT	Bowman
JHI-Hv50k-2016-106895	2H	568913248	AA	CC	AA	Bowman
JHI-Hv50k-2016-106901	2H	568914406	TT	CC	TT	Bowman
JHI-Hv50k-2016-107022	2H	568961793	GG	CC	GG	Bowman
JHI-Hv50k-2016-106961	2H	568968568	GG	TT	GG	Bowman
JHI-Hv50k-2016-106954	2H	568968902	CC	GG	CC	Bowman
JHI-Hv50k-2016-106941	2H	568969727	GG	CC	GG	Bowman
SCRI_RS_133327	2H	568972456	CC	AA	CC	Bowman
JHI-Hv50k-2016-106926	2H	568972577	TT	CC	TT	Bowman
JHI-Hv50k-2016-107048	2H	569048257	CC	GG	CC	Bowman
JHI-Hv50k-2016-107042	2H	569048805	GG	CC	GG	Bowman
JHI-Hv50k-2016-107038	2H	569049480	AA	TT	AA	Bowman
JHI-Hv50k-2016-107258	2H	569276850	GG	CC	GG	Bowman
JHI-Hv50k-2016-107244	2H	569277630	CC	GG	CC	Bowman
JHI-Hv50k-2016-107238	2H	569278172	TT	AA	TT	Bowman
JHI-Hv50k-2016-107309	2H	569401917	CC	GG	CC	Bowman
JHI-Hv50k-2016-107318	2H	569586595	AA	GG	AA	Bowman
SCRI_RS_171032	2H	569747391	AA	GG	AA	Bowman
JHI-Hv50k-2016-108103	2H	572826772	GG	CC	GG	Bowman
SCRI_RS_171038	2H	572828512	CC	TT	CC	Bowman
JHI-Hv50k-2016-108122	2H	573022736	AA	TT	AA	Bowman
JHI-Hv50k-2016-108145	2H	573032402	GG	AA	GG	Bowman
JHI-Hv50k-2016-108147	2H	573032669	CC	GG	CC	Bowman
JHI-Hv50k-2016-108149	2H	573033003	AA	CC	AA	Bowman
JHI-Hv50k-2016-108155	2H	573169222	CC	AA	CC	Bowman
SCRI_RS_13565	2H	573170225	CC	AA	CC	Bowman
JHI-Hv50k-2016-108157	2H	573170346	TT	CC	TT	Bowman
JHI-Hv50k-2016-108159	2H	573170745	GG	AA	GG	Bowman
JHI-Hv50k-2016-108163	2H	573198197	CC	AA	CC	Bowman
SCRI_RS_3376	2H	573416426	GG	AA	GG	Bowman
JHI-Hv50k-2016-108191	2H	573418756	CC	GG	CC	Bowman
JHI-Hv50k-2016-108204	2H	573440735	AA	GG	AA	Bowman
JHI-Hv50k-2016-108213	2H	573446309	GG	AA	GG	Bowman
JHI-Hv50k-2016-108216	2H	573446715	CC	TT	CC	Bowman
JHI-Hv50k-2016-108241	2H	573521745	CC	TT	CC	Bowman
SCRI_RS_192398	2H	573521932	GG	AA	GG	Bowman
JHI-Hv50k-2016-108254	2H	573523621	AA	GG	AA	Bowman
JHI-Hv50k-2016-113922	2H	602063649	CC	GG	CC	Bowman
JHI-Hv50k-2016-113929	2H	602073186	AA	GG	AA	Bowman
JHI-Hv50k-2016-113932	2H	602073278	TT	CC	TT	Bowman
JHI-Hv50k-2016-113836	2H	602098181	TT	GG	TT	Bowman
JHI-Hv50k-2016-114926	2H	605123635	TT	CC	TT	Bowman
JHI-Hv50k-2016-115494	2H	606648537	CC	AA	CC	Bowman
JHI-Hv50k-2016-115492	2H	606648883	GG	AA	GG	Bowman
JHI-Hv50k-2016-115491	2H	606649010	AA	GG	AA	Bowman
JHI-Hv50k-2016-115487	2H	606649925	GG	AA	GG	Bowman
JHI-Hv50k-2016-115693	2H	606712036	TT	GG	TT	Bowman
JHI-Hv50k-2016-115684	2H	606713485	CC	TT	CC	Bowman
JHI-Hv50k-2016-115683	2H	606714369	TT	CC	TT	Bowman
JHI-Hv50k-2016-115671	2H	606719971	GG	AA	GG	Bowman
JHI-Hv50k-2016-115655	2H	606731248	TT	CC	TT	Bowman
JHI-Hv50k-2016-115651	2H	606732781	AA	GG	AA	Bowman
JHI-Hv50k-2016-115646	2H	606734087	AA	CC	AA	Bowman
JHI-Hv50k-2016-115642	2H	606735496	GG	AA	GG	Bowman
JHI-Hv50k-2016-115625	2H	606736595	AA	CC	AA	Bowman
JHI-Hv50k-2016-115620	2H	606736847	GG	AA	GG	Bowman
JHI-Hv50k-2016-115591	2H	606738812	GG	TT	GG	Bowman
JHI-Hv50k-2016-115574	2H	606786947	AA	GG	AA	Bowman
JHI-Hv50k-2016-115570	2H	606788073	TT	CC	TT	Bowman
JHI-Hv50k-2016-115564	2H	606793073	CC	GG	CC	Bowman
JHI-Hv50k-2016-115563	2H	606793106	CC	TT	CC	Bowman
JHI-Hv50k-2016-115874	2H	607133206	GG	AA	GG	Bowman
JHI-Hv50k-2016-115963	2H	607165957	CC	TT	CC	Bowman
JHI-Hv50k-2016-115933	2H	607228237	GG	AA	GG	Bowman
SCRI_RS_128484	2H	607230557	CC	TT	CC	Bowman
JHI-Hv50k-2016-115914	2H	607267044	TT	AA	TT	Bowman
JHI-Hv50k-2016-115889	2H	607323577	TT	GG	TT	Bowman
SCRI_RS_160767	2H	607552978	TT	CC	TT	Bowman
JHI-Hv50k-2016-116071	2H	607553688	TT	CC	TT	Bowman
JHI-Hv50k-2016-116103	2H	607663412	GG	AA	GG	Bowman
JHI-Hv50k-2016-116088	2H	607671291	GG	CC	GG	Bowman
JHI-Hv50k-2016-116086	2H	607672251	AA	GG	AA	Bowman
SCRI_RS_227965	2H	607674708	GG	TT	GG	Bowman
JHI-Hv50k-2016-116120	2H	607722631	TT	CC	TT	Bowman
JHI-Hv50k-2016-116189	2H	607894713	GG	CC	GG	Bowman
JHI-Hv50k-2016-116398	2H	607943635	AA	GG	AA	Bowman
JHI-Hv50k-2016-116393	2H	607944283	TT	AA	TT	Bowman
JHI-Hv50k-2016-116386	2H	607944491	AA	GG	AA	Bowman
JHI-Hv50k-2016-116384	2H	607944676	TT	CC	TT	Bowman
JHI-Hv50k-2016-116382	2H	607945135	GG	AA	GG	Bowman
JHI-Hv50k-2016-116372	2H	607945974	GG	AA	GG	Bowman
JHI-Hv50k-2016-116370	2H	607946028	CC	TT	CC	Bowman
JHI-Hv50k-2016-116368	2H	607946343	CC	TT	CC	Bowman
JHI-Hv50k-2016-116366	2H	607946373	GG	AA	GG	Bowman
JHI-Hv50k-2016-116365	2H	607946472	TT	GG	TT	Bowman
JHI-Hv50k-2016-116364	2H	607946562	CC	TT	CC	Bowman
JHI-Hv50k-2016-116362	2H	607946670	GG	AA	GG	Bowman
JHI-Hv50k-2016-116361	2H	607946745	TT	CC	TT	Bowman
JHI-Hv50k-2016-116360	2H	607946833	CC	TT	CC	Bowman
JHI-Hv50k-2016-116358	2H	607946917	GG	AA	GG	Bowman
JHI-Hv50k-2016-116357	2H	607947219	GG	AA	GG	Bowman
JHI-Hv50k-2016-116354	2H	607947530	CC	TT	CC	Bowman
JHI-Hv50k-2016-116351	2H	607947960	GG	AA	GG	Bowman
JHI-Hv50k-2016-116350	2H	607948072	AA	GG	AA	Bowman
JHI-Hv50k-2016-116348	2H	607948180	AA	GG	AA	Bowman
JHI-Hv50k-2016-116345	2H	607948274	AA	GG	AA	Bowman
JHI-Hv50k-2016-116342	2H	607948461	GG	AA	GG	Bowman
JHI-Hv50k-2016-116341	2H	607948569	TT	GG	TT	Bowman
JHI-Hv50k-2016-116340	2H	607948622	GG	AA	GG	Bowman
JHI-Hv50k-2016-116339	2H	607949013	GG	AA	GG	Bowman
JHI-Hv50k-2016-116338	2H	607949264	GG	AA	GG	Bowman
JHI-Hv50k-2016-116337	2H	607949323	GG	AA	GG	Bowman
JHI-Hv50k-2016-116331	2H	607950607	GG	AA	GG	Bowman
JHI-Hv50k-2016-116330	2H	607950631	CC	TT	CC	Bowman
JHI-Hv50k-2016-116327	2H	607950768	GG	CC	GG	Bowman
JHI-Hv50k-2016-116326	2H	607950863	CC	TT	CC	Bowman
JHI-Hv50k-2016-116324	2H	607950990	TT	GG	TT	Bowman
JHI-Hv50k-2016-116323	2H	607951037	AA	GG	AA	Bowman
JHI-Hv50k-2016-116322	2H	607951125	TT	CC	TT	Bowman
JHI-Hv50k-2016-116308	2H	607953529	GG	TT	GG	Bowman
JHI-Hv50k-2016-116307	2H	607953598	AA	GG	AA	Bowman
JHI-Hv50k-2016-116302	2H	607953964	AA	GG	AA	Bowman
JHI-Hv50k-2016-116296	2H	607954150	AA	GG	AA	Bowman
JHI-Hv50k-2016-116295	2H	607954222	AA	GG	AA	Bowman
JHI-Hv50k-2016-116294	2H	607954308	GG	AA	GG	Bowman
JHI-Hv50k-2016-116259	2H	607963931	GG	AA	GG	Bowman
JHI-Hv50k-2016-116258	2H	607964052	CC	TT	CC	Bowman
JHI-Hv50k-2016-116255	2H	607964296	TT	GG	TT	Bowman
JHI-Hv50k-2016-116243	2H	607978885	CC	TT	CC	Bowman
JHI-Hv50k-2016-116240	2H	607979051	CC	TT	CC	Bowman
JHI-Hv50k-2016-116209	2H	608082702	TT	CC	TT	Bowman
JHI-Hv50k-2016-116440	2H	608200682	TT	GG	TT	Bowman
JHI-Hv50k-2016-116437	2H	608201601	AA	GG	AA	Bowman
JHI-Hv50k-2016-116428	2H	608204837	TT	AA	TT	Bowman
JHI-Hv50k-2016-116420	2H	608207703	CC	TT	CC	Bowman
SCRI_RS_147203	2H	608210756	TT	CC	TT	Bowman
JHI-Hv50k-2016-116402	2H	608212869	CC	GG	CC	Bowman
JHI-Hv50k-2016-116466	2H	608417968	GG	AA	GG	Bowman
JHI-Hv50k-2016-116473	2H	608418411	AA	CC	AA	Bowman
JHI-Hv50k-2016-116474	2H	608418462	AA	GG	AA	Bowman
SCRI_RS_20168	2H	608427906	GG	TT	GG	Bowman
JHI-Hv50k-2016-116512	2H	608449249	CC	TT	CC	Bowman
JHI-Hv50k-2016-116511	2H	608449388	CC	TT	CC	Bowman
JHI-Hv50k-2016-116509	2H	608449494	TT	GG	TT	Bowman
SCRI_RS_154703	2H	608449893	CC	TT	CC	Bowman
JHI-Hv50k-2016-116581	2H	608480023	AA	CC	AA	Bowman
JHI-Hv50k-2016-116579	2H	608480345	GG	AA	GG	Bowman
JHI-Hv50k-2016-116742	2H	608645519	GG	AA	GG	Bowman
JHI-Hv50k-2016-116726	2H	608649098	TT	CC	TT	Bowman
JHI-Hv50k-2016-116723	2H	608649570	GG	AA	GG	Bowman
JHI-Hv50k-2016-116959	2H	609049443	GG	AA	GG	Bowman
JHI-Hv50k-2016-116958	2H	609049451	GG	AA	GG	Bowman
JHI-Hv50k-2016-116971	2H	609083259	AA	GG	AA	Bowman
JHI-Hv50k-2016-116972	2H	609083430	GG	AA	GG	Bowman
JHI-Hv50k-2016-116978	2H	609084265	AA	GG	AA	Bowman
JHI-Hv50k-2016-116997	2H	609205080	CC	GG	CC	Bowman
JHI-Hv50k-2016-117013	2H	609249019	CC	GG	CC	Bowman
JHI-Hv50k-2016-117011	2H	609249033	GG	AA	GG	Bowman
JHI-Hv50k-2016-117042	2H	609628048	TT	CC	TT	Bowman
JHI-Hv50k-2016-117060	2H	609859726	TT	CC	TT	Bowman
SCRI_RS_173807	2H	609862281	AA	GG	AA	Bowman
JHI-Hv50k-2016-117081	2H	609863020	CC	TT	CC	Bowman
JHI-Hv50k-2016-117083	2H	609863064	GG	AA	GG	Bowman
JHI-Hv50k-2016-117094	2H	609879411	GG	TT	GG	Bowman
JHI-Hv50k-2016-117109	2H	609914803	TT	CC	TT	Bowman
JHI-Hv50k-2016-117112	2H	609915264	TT	GG	TT	Bowman
JHI-Hv50k-2016-117115	2H	609916166	GG	AA	GG	Bowman
JHI-Hv50k-2016-117161	2H	609925652	GG	AA	GG	Bowman
JHI-Hv50k-2016-117163	2H	609925902	AA	GG	AA	Bowman
JHI-Hv50k-2016-117164	2H	609926389	TT	GG	TT	Bowman
JHI-Hv50k-2016-117180	2H	610016327	GG	AA	GG	Bowman
JHI-Hv50k-2016-117191	2H	610020795	GG	AA	GG	Bowman
SCRI_RS_126890	2H	610020806	TT	CC	TT	Bowman
JHI-Hv50k-2016-117193	2H	610020978	CC	GG	CC	Bowman
JHI-Hv50k-2016-117173	2H	610062305	TT	CC	TT	Bowman
JHI-Hv50k-2016-117172	2H	610062439	AA	GG	AA	Bowman
JHI-Hv50k-2016-117169	2H	610062716	CC	TT	CC	Bowman
JHI-Hv50k-2016-117213	2H	610257772	GG	AA	GG	Bowman
JHI-Hv50k-2016-117210	2H	610257874	CC	TT	CC	Bowman
JHI-Hv50k-2016-117256	2H	610345869	GG	AA	GG	Bowman
SCRI_RS_153420	2H	610347830	GG	AA	GG	Bowman
SCRI_RS_204145	2H	610558620	CC	TT	CC	Bowman
JHI-Hv50k-2016-117277	2H	610627249	AA	CC	AA	Bowman
JHI-Hv50k-2016-117333	2H	610668657	GG	AA	GG	Bowman
JHI-Hv50k-2016-117324	2H	610669743	TT	CC	TT	Bowman
JHI-Hv50k-2016-117291	2H	610682395	AA	CC	AA	Bowman
SCRI_RS_178149	2H	610738119	TT	CC	TT	Bowman
JHI-Hv50k-2016-117357	2H	610738189	CC	TT	CC	Bowman
JHI-Hv50k-2016-117358	2H	610738319	TT	GG	TT	Bowman
JHI-Hv50k-2016-117361	2H	610739002	AA	GG	AA	Bowman
JHI-Hv50k-2016-117431	2H	610884477	CC	GG	CC	Bowman
JHI-Hv50k-2016-117383	2H	610888275	AA	GG	AA	Bowman
JHI-Hv50k-2016-117389	2H	610891444	GG	CC	GG	Bowman
JHI-Hv50k-2016-117494	2H	610938497	AA	GG	AA	Bowman
SCRI_RS_4952	2H	610948688	AA	GG	AA	Bowman
JHI-Hv50k-2016-117462	2H	610948959	AA	TT	AA	Bowman
JHI-Hv50k-2016-117448	2H	610950671	AA	GG	AA	Bowman
JHI-Hv50k-2016-117447	2H	610950884	CC	GG	CC	Bowman
JHI-Hv50k-2016-117529	2H	611108075	AA	GG	AA	Bowman
SCRI_RS_114164	2H	611110049	GG	AA	GG	Bowman
JHI-Hv50k-2016-117516	2H	611114610	AA	GG	AA	Bowman
SCRI_RS_205499	2H	611300467	CC	TT	CC	Bowman
JHI-Hv50k-2016-117579	2H	611361766	TT	CC	TT	Bowman
JHI-Hv50k-2016-117660	2H	611617528	GG	CC	GG	Bowman
JHI-Hv50k-2016-117666	2H	611618726	TT	GG	TT	Bowman
JHI-Hv50k-2016-117667	2H	611618872	GG	TT	GG	Bowman
JHI-Hv50k-2016-117672	2H	611619387	TT	CC	TT	Bowman
JHI-Hv50k-2016-117674	2H	611619574	GG	TT	GG	Bowman
JHI-Hv50k-2016-117675	2H	611619748	TT	CC	TT	Bowman
JHI-Hv50k-2016-117676	2H	611619848	GG	AA	GG	Bowman
JHI-Hv50k-2016-117678	2H	611620624	TT	CC	TT	Bowman
JHI-Hv50k-2016-117679	2H	611620625	GG	AA	GG	Bowman
JHI-Hv50k-2016-117680	2H	611620700	AA	GG	AA	Bowman
JHI-Hv50k-2016-117686	2H	611621415	GG	TT	GG	Bowman
JHI-Hv50k-2016-117688	2H	611621556	CC	TT	CC	Bowman
JHI-Hv50k-2016-117694	2H	611621845	TT	CC	TT	Bowman
JHI-Hv50k-2016-117881	2H	611651682	CC	TT	CC	Bowman
JHI-Hv50k-2016-117874	2H	611652362	AA	GG	AA	Bowman
JHI-Hv50k-2016-117731	2H	611693751	TT	CC	TT	Bowman
JHI-Hv50k-2016-117736	2H	611694016	GG	AA	GG	Bowman
JHI-Hv50k-2016-117737	2H	611694320	AA	GG	AA	Bowman
JHI-Hv50k-2016-117790	2H	611734762	TT	CC	TT	Bowman
JHI-Hv50k-2016-117807	2H	611736489	CC	AA	CC	Bowman
JHI-Hv50k-2016-117823	2H	611737812	AA	GG	AA	Bowman
JHI-Hv50k-2016-117974	2H	611776057	GG	CC	GG	Bowman
JHI-Hv50k-2016-117939	2H	611779860	CC	GG	CC	Bowman
JHI-Hv50k-2016-118048	2H	611947320	CC	TT	CC	Bowman
JHI-Hv50k-2016-118030	2H	611950623	AA	GG	AA	Bowman
JHI-Hv50k-2016-117992	2H	611955888	AA	GG	AA	Bowman
JHI-Hv50k-2016-118118	2H	612099644	TT	AA	TT	Bowman
JHI-Hv50k-2016-118117	2H	612099737	AA	GG	AA	Bowman
JHI-Hv50k-2016-118097	2H	612113842	TT	GG	TT	Bowman
JHI-Hv50k-2016-118093	2H	612114567	AA	GG	AA	Bowman
JHI-Hv50k-2016-118160	2H	612200597	GG	AA	GG	Bowman
JHI-Hv50k-2016-118163	2H	612202197	GG	CC	GG	Bowman
JHI-Hv50k-2016-118166	2H	612202425	CC	AA	CC	Bowman
JHI-Hv50k-2016-118169	2H	612202950	TT	AA	TT	Bowman
SCRI_RS_238760	2H	612203103	CC	TT	CC	Bowman
SCRI_RS_223885	2H	612290491	CC	TT	CC	Bowman
JHI-Hv50k-2016-118229	2H	612291456	GG	TT	GG	Bowman
JHI-Hv50k-2016-118223	2H	612296048	GG	TT	GG	Bowman
JHI-Hv50k-2016-118219	2H	612296604	GG	TT	GG	Bowman
JHI-Hv50k-2016-118203	2H	612303027	GG	AA	GG	Bowman
JHI-Hv50k-2016-118273	2H	612616308	GG	CC	GG	Bowman
JHI-Hv50k-2016-118292	2H	612759628	AA	GG	AA	Bowman
JHI-Hv50k-2016-118293	2H	612759764	CC	GG	CC	Bowman
JHI-Hv50k-2016-118295	2H	612759910	AA	CC	AA	Bowman
JHI-Hv50k-2016-118389	2H	613096928	GG	CC	GG	Bowman
JHI-Hv50k-2016-118406	2H	613116960	TT	GG	TT	Bowman
JHI-Hv50k-2016-118405	2H	613117012	CC	GG	CC	Bowman
JHI-Hv50k-2016-118422	2H	613238587	AA	GG	AA	Bowman
JHI-Hv50k-2016-118466	2H	613272434	TT	AA	TT	Bowman
JHI-Hv50k-2016-118494	2H	613283979	TT	CC	TT	Bowman
JHI-Hv50k-2016-118511	2H	613347703	CC	GG	CC	Bowman
JHI-Hv50k-2016-118574	2H	613449982	TT	CC	TT	Bowman
SCRI_RS_139831	2H	613450167	TT	CC	TT	Bowman
JHI-Hv50k-2016-118578	2H	613450486	CC	TT	CC	Bowman
JHI-Hv50k-2016-118960	2H	614802726	TT	CC	TT	Bowman
JHI-Hv50k-2016-118926	2H	614820575	GG	AA	GG	Bowman
JHI-Hv50k-2016-118919	2H	614821097	CC	AA	CC	Bowman
JHI-Hv50k-2016-118995	2H	614923020	GG	AA	GG	Bowman
SCRI_RS_149618	2H	614924884	TT	CC	TT	Bowman
JHI-Hv50k-2016-118988	2H	614925564	GG	TT	GG	Bowman
JHI-Hv50k-2016-119027	2H	614939637	CC	GG	CC	Bowman
JHI-Hv50k-2016-119085	2H	615110099	TT	CC	TT	Bowman
JHI-Hv50k-2016-119091	2H	615111109	CC	TT	CC	Bowman
JHI-Hv50k-2016-119096	2H	615112516	TT	GG	TT	Bowman
SCRI_RS_222093	2H	615164407	GG	AA	GG	Bowman
JHI-Hv50k-2016-119167	2H	615167229	AA	GG	AA	Bowman
JHI-Hv50k-2016-119175	2H	615168027	GG	AA	GG	Bowman
[truncated: 7,902 more rows]

## Sheet: Sup Tab S3 (genotyping)
Supplementary Table S3. List of SNPs targeted to genotype the BW130 X Bowman BCF2 population. SNP position is based on Morex version 3 (Mascher et al, 2021). Markers were developed by LGC.
marker name	correspondent 50K i-select marker	chromosome	targeted introgression	SNP position (bp)	Bowman allele	Bonus/BW130 allele	target sequence
1H-Hv50k-2016-44263	JHI-Hv50k-2016-44263	1H	N1	481733373	C	G	GCTAACTRCCGAAAAGAAATGCAAGAACACAAGATGTTTGCCAATCGGCGATTTACCGTC[C/G]CAAATTGCTCCTAGATWAGCAAGAACCACGCCCAAWTTGCTCCTAGATTAGCAAGAACAA
1H-Hv50k-2016-46946	JHI-Hv50k-2016-46946	1H	N1	487762425	C	A	AAAACTGTCTACACACGCCGCCATTCCCTCCCTTCCCCTGCCAATGGTAAGCAGAATTCG[A/C]ACTCGCCGCGTACACAAAGGCCAATCCATCCTGGTACTAAAGAGGCAGCGAAAGTCGACA
2H-Hv50k-2016-64070	JHI-Hv50k-2016-64070	2H	N2-1	9710434	A	C	ACATCAAGGCGATCATATCGGTATGGTACTAGAAAAGATCTAKATATTCTTTTTCCTGCR[A/C]GGGTAACTTAATTTTTATTTTTGTTCATGCAACTTCAGGATATGTTCACGGCAGGGACAG
2H-Hv50k-2016-67767	JHI-Hv50k-2016-67767	2H	N2-1	14671709	C	T	GACTCTTACGAAAGGCCGGCACCGGGATGAAAATGACTGGGGTACACTCTTCATGAAAGC[T/C]GGGTTCAGTGAGTATAAGATTGTCAAGAAACTTGGAGAYCGAGYTGTCTTTGAGGTCTAT
2H-Hv50k-2016-140239	JHI-Hv50k-2016-140239	2H	N2-2	652190430	C	A	AAATCATAAAATTTAATAAGATTGTCAAATGATGAGAGCGTTTTCCWSAGAAATACCTAA[A/C]CATGTGGTTTTCACATATCAAATCAGAACATTATAGTTATATCTGAATCTCACCTTCTTG
2H-Hv50k-2016-141571	JHI-Hv50k-2016-141571	2H	N2-2	654347651	G	A	AGAGTAGAAYCGTCTCCAAATGCCGTACTCCCTCCGATCYAAATTATTCGTGGCAGCTGC[A/G]ACAATTAATTTGGACCGGTGGGAGTAGACGATTTTTTAAGTCATGTTAGCAGTTTCCAGT
3H-Hv50k-2016-216406	JHI-Hv50k-2016-216406	3H	N3	594960946	G	A	CCGACATTTTCGATGCCATCTCTCCAGTTGGATCAGAATCGGATGAGCTGTTTGCATTCA[A/G]GTACTGGTGGTTCAGCCACAGGATACATGGTACRCAGCCAGTGCCATCATCAACCAGGAA
3H-Hv50k-2016-218879	JHI-Hv50k-2016-218879	3H	N3	600429104	A	G	AGCTTCATTCACCGCAGGATCGAACATCCGCTACAGAAATACGCTGGTCGCTATACTTCA[A/G]AACCCAAAAATGATAGGCTWACTGGGTCCGGTCTATCTGCCTATCTTAGGCGTAATTAAG
4H-Hv50k-2016-236621	JHI-Hv50k-2016-236621	4H	N4-1	50524218	T	A	CGTCACCATCATCGCCAAGCTCAAGAAGCTGGCGCAGGCCACTACGTCTACCTGCCCGTC[A/T]GCGCCACCACCCGCCCCTAGTTGCAACTCCAGCTCCGAGGAGAATTAAAGCGTCTCAATT
4H-Hv50k-2016-239827	JHI-Hv50k-2016-239827	4H	N4-1	94103794	G	A	CAGGGCGGATGAGGAACCTGTTGATCCCAAGAAGTATCTTGAGGAGCGGTGCAAGCCACA[A/G]TGTGTAAAGCCGCTGTATGAGTATGAGGTGTGCTCTTACTTTCTTTTGTTGTAACACCCA
4H-Hv50k-2016-240403	JHI-Hv50k-2016-240403	4H	N4-1	160226577	G	C	GAAGAGTGCCTCCCGGAATCGTGTCACAAAGAAAGGCGCGCCATAGGTTCCATTGACAAC[C/G]CAGTCAATGAACACATCAGGCCGCATCTTGCGGATGTTGCTAAGGAYCATGTCTCTGGGG
4H-Hv50k-2016-241097	JHI-Hv50k-2016-241097	4H	N4-1	265075836	G	C	AATCAAAAACCAGTGTCTCTTCACGACATTGATTCTTAAATATGTAACTGCAACATGTCA[C/G]TGTGCGGGTAGATTACCTTCCCTCCAGTTCTCCAGGCTGTCGTCGGTGACTGTGGGTACG
4H-Hv50k-2016-241368	JHI-Hv50k-2016-241368	4H	N4-1	336896198	T	C	TCCTTTGAACTGCTTCCTTGCCTTCTTTTCAATTTCCTATGTTTGTGCATAAACTGTTAG[T/C]TACAAACTTTAAACGCTATGAGTTCATGCATGTGTTGTTGCATACCTGTTCCTTCTGCTT
4H-Hv50k-2016-242190	JHI-Hv50k-2016-242190	4H	N4-1	389202767	A	G	TCTTGAAACTACACCAACAAAGCTTTACAGGTACCTGTACAAGGATTTTGTTATGAAAAA[A/G]TTGTAAAAGGATTGCAACTGATCAAATTAACCAACAATTGGATACTCATCAATTTTGAAC
4H-Hv50k-2016-249682	JHI-Hv50k-2016-249682	4H	N4-1	487053889	G	T	GCCAGCTGCCTGTGGGGCGGCTCCAAGTCGGGGCCAGGTCAAAATGGTCTAGCGGCCACG[T/G]CGGCGTCTCCTCGTTCTGGTACGTTTCATTTGGTTCCATTCGTGTGCTAATGACTAATTC
4H-Hv50k-2016-255714	JHI-Hv50k-2016-255714	4H	N4-1	537762870	G	A	TAATATTTTGCTACTATACATATTTTTTCATGTGAAGTTGAGAAAGGAGGAACTGGGATG[A/G]AAGTTTACAGGTGTCGAAGATTTTTGAGAGTTCCAAGCTCAGGGGGGATCCGCCYAGTAA
5H-Hv50k-2016-338564	JHI-Hv50k-2016-338564	5H	N5-1	534923993	T	G	AACTGCTAACTAATGAACTGCTCTTTGCATGTCATTTGCTGGACCTTTTGGCCTGGGATC[T/G]ATCGTGCTTCTCCTCGTCTCCATCTGCAGTTTATCTTGGTGAGTACCACTGCCACTGGGA
5H-Hv50k-2016-342741	JHI-Hv50k-2016-342741	5H	N5-1	541122255	T	C	ACAACCACCCTAACTTAAATAACAAGARTTCCACCAAGTRCATATTTACTCTTGCCATTG[T/C]GACTGAATTTAGAACTGTGCAATAACTGTAACCTACCTGGAGCAGTGCAGCAATGGTGCC
5H-Hv50k-2016-356761	JHI-Hv50k-2016-356761	5H	N5-2	570079970	T	A	AAAGTGCAGAAAATACATGTTGACCAAGTCAAAACCATTATTAGCACAGTAAACATTAAA[A/T]TGTCAGCAAGGCAACTAGAAAAGAAGGAAAAGATAGTTGGTCATACCAAGAACATGAGCA
5H-Hv50k-2016-362419	JHI-Hv50k-2016-362419	5H	N5-2	578482847	C	T	CAATGCTTATTTTAGTGATGAAATTAGTCAAATGGAACCACTCTCTACATCTTATTCATG[T/C]GTGTGTTATATGAAAGAAAACATGCTCAAGTGGCAACATCTTGTATTGTAGATTCAGTAC
6H-Hv50k-2016-375299	JHI-Hv50k-2016-375299	6H	N6	14518295	G	A	CGATGGGGTTTCCAGTTTTCTGTCGTCACCACTCCCCAAGCATAACACAGTTAAYATATC[A/G]ACTTATCACGTGTAATTGCATTGTTTATGTTTGAGCAGGAAACTCAAGGTGGGTCCACTC
7H-Hv50k-2016-445455	JHI-Hv50k-2016-445455	7H	N7-2	10453625	C	T	GGCCAARRNAAATATGCTTCAGGTTCGGTTCTCTTCTGTTYTTCAGAAGAAATAAAACCA[T/C]GGTGCCCTACACAATAGTGTTGTTTCAATTATTTAGACAGACAAAATAGCCTTCAGAGNG

## Sheet: Sup Tab S4 (prot conservation)
Supplementary Table S4. Results of BLAST Search (BLASTP 2.11) on Phytozome 13 (https://phytozome-next.jgi.doe.gov/ ; BLAST Search done November 2023; Goodstein et al, 2012) using HORVU.MOREX.r3.4HG0357220.1 translated sequence as a query. The sequences were then used to generate the phylogenetic tree in Supplementary Figure S3D. The C-terminal portion of the protein alignement is shown in Supplem…
Protein	Species	genome version	E-value	% identity	Align length	Strands	Query from	Query to	Target from	Target to	Bitscore	# identical	Positives	Gaps	Query length	Target length	classification
HORVU.MOREX.r3.4HG0357220.1	H.vulgare	H.vulgare_Morex V3	0	100	255	+/+	1	255	1	255	529.25	255	255	0	255	255	Viridiplantae	Embryophite	Tracheofite	Angiosperm	Monocot
Traes_4DS_A026CF9A5.2	T.aestivum	T.aestivum v2.2	0	98	255	+/+	1	255	1	255	518.079	249	253	0	255	255
Bradi1g74310.1.p	B.distachyon	B.distachyon v3.2	6.34e-169	88	255	+/+	3	255	7	259	470.315	225	241	4	255	259
LOC_Os11g48070.1	O.sativa	O.sativa v7.0	2.88e-170	87	253	+/+	3	255	9	261	473.011	219	240	0	255	261
Sobic.006G270500.1.p	S.bicolor	S.bicolor v5.1	1e-161	82	254	+/+	3	255	4	257	452.21	208	237	1	255	257
Seita.8G252600.1.p	S.italica	S.italica v2.2	7.2e-160	81	257	+/+	1	255	1	257	447.203	207	239	2	255	257
Zm00001d026636_P002	Z.mays	Z.mays RefGen_V4	5.95e-161	80	256	+/+	3	255	4	259	450.284	206	239	3	255	259
AgateH1.12G130400.1.p	A.tequilana	A.tequilana_var._Weber's_Blue_HAP1 v2.1	1.2e-150	76	252	+/+	4	255	6	257	424.091	192	224	0	255	257
HORVU.MOREX.r3.3HG0245480.1	H.vulgare_Morex	H.vulgare_Morex V3	6.56e-46	39	208	+/+	4	206	2	209	157.532	81	126	5	255	240
HORVU.MOREX.r3.7HG0640150.1	H.vulgare_Morex	H.vulgare_Morex V3	1.24e-53	38	248	+/+	2	244	32	266	178.333	95	140	18	255	270
Solyc06g051720.2.1	S.lycopersicum	S.lycopersicum ITAG2.4	3.22e-141	71	252	+/+	4	255	6	257	400.208	178	218	0	255	257					Eudicot
Glyma.11G229500.2.p	G.max	G.max Wm82.a2.v1	2.2e-142	70	253	+/+	3	255	5	257	403.29	178	222	0	255	257
VIT_213s0067g00730.1	V.vinifera	V.vinifera v2.1	1.62e-137	70	252	+/+	4	255	78	329	393.66	177	212	0	255	329
Thecc1EG042517t1	T.cacao	T.cacao v1.1	5.81e-139	69	253	+/+	3	255	5	257	394.43	175	213	0	255	257
DCAR_024829	D.carota	D.carota v2.0	1.4e-133	68	252	+/+	4	255	6	257	380.948	171	214	0	255	257
EL10Ac2g04823.1	B.vulgaris	B.vulgaris EL10_1.0	1.67e-131	68	252	+/+	4	255	6	257	375.555	171	207	0	255	257
MD01G1152500	M.domestica	M.domestica v1.1	3.73e-131	65	253	+/+	3	255	5	257	374.785	164	211	0	255	257
AT3G11210.1	A.thaliana	A.thaliana TAIR10	5.37e-125	63	253	+/+	3	255	5	257	358.992	159	208	0	255	257
LitulAlt.04G001400.1.p	L.tulipifera	L.tulipifera_YP108A_alt v1.1	9.61e-138	69	252	+/+	4	255	6	257	390.193	173	213	0	255	257
Thupl.29381458s0004.1.p	T.plicata	T.plicata v3.1	2.61e-130	65	253	+/+	3	255	5	257	371.318	164	210	0	255	257
36615	S.moellendorffii	S.moellendorffii v1.0	1.42e-67	45	225	+/+	4	223	1	216	211.075	102	150	14	255	216
Pp3c9_7380V3.1.p	P.patens	P.patens v3.3	1.59e-78	50	225	+/+	4	223	6	230	241.121	112	154	5	255	254
Mapoly0125s0049.1.p	M.polymorpha	M.polymorpha v3.1	2.63e-78	47	238	+/+	4	235	6	243	239.58	112	160	6	255	253
Cre09.g399073.t1.2	C.reinhardtii	C.reinhardtii v5.6	1.73e-25	29	247	+/+	4	223	24	264	104.76	72	124	33	255	315		Chlorophyte

## Sheet: Sup Tab S5 (debranner data)
Supplementary Table S5. Debranner data
year	plant number	genotype	TGW (g)	sample weigth (g)	hull_15 (g)	hull_30 (g)	hull_total (g)	ratio_hull
2018	N_1	Bowman	62.32	23.45	1.25	0.55	1.8	0.694444
2018	N_2	Bowman	58.55	25	1.5	0.5	2	0.75
2018	N_3	Bowman	61.67	24.24	1.49	0.52	2.01	0.741294
2018	N_31	BW130	57.08	25	1.37	0.2	1.57	0.872611
2018	N_34	BW130	59.98	21.29	1.59	0.2	1.79	0.888268
2018	N_35	BW130	59.69	20.7	1.21	0.21	1.42	0.852113
2019	N_219	Bowman	59.41	25	1.3	0.62	1.92	0.677083
2019	N_262	Bowman	62.36	25	1.23	0.72	1.95	0.630769
2019	N_336	Bowman	56.95	25	0.98	0.85	1.83	0.535519
2019	N_232	BW130	59.58	25	1.84	0.23	2.07	0.888889
2019	N_257	BW130	64.96	25	1.98	0.2	2.18	0.908257
2019	N_285	BW130	58.26	21.7	1.56	0.27	1.83	0.852459
2019	N_304	BW130	61.61	25	1.98	0.27	2.25	0.88
2019	N_315	BW130	58.81	25	1.93	0.3	2.23	0.865471
2019	N_332	BW130	58.78	25	2.09	0.32	2.41	0.86722
TGW (g) = Thousand Grain Weight as measured by MARViN seed analyser (MARVITECH). TGW was not significantly different betweeen genotypes (ANOVA)
sample weigth (g) = weight of the sample tested
hull_15 (g) = weight of the hull recovered after 15 seconds of debranning time
hull_30 (g) = weigth of the hull recovered after 30 seconds of debranning time (grain was visually inspected at this point and the hull was completely removed)
hull_total (g) = weigth of the total hull recovered (sum of hull recovered after 15 and 30 seconds)
ratio_hull = ratio of weigth of the hull recovered after 15 seconds and the total hull

## Sheet: Sup Tab S6 (attachm strength)
Supplementary Table S6. Description of the appeareance of the caryopses and hull at different developmental stages after attempting hull removal in the genotypes described in this manuscript. Shaded in grey the stages that were chosen for analysis in this research.
days post anthesis		Bowman	BW130	BW638	BW177
3DPA	No or little attachment	Hull easy to remove	Hull easy to remove	Naked seed. Hull easy to remove at any stage	Naked seed. Hull easy to remove at any stage
5DPA
6DPA
7DPA
8DPA
9DPA	critical for attachment on the ventral side (palea)	possible to remove the hull, caryopsis is sticky especially on the ventral side	easy to remove the hull, caryopsis ventral side may be slightly sticky
10DPA
11DPA
13DPA	critical for attachement on the dorsal side (lemma)
18DPA		possible to remove the hull from the dorsal side, although caryopsis is sticky. Removal of the hull on the ventral side often results in breakage of the hull and/or damage to the pericarp	Hull can be removed, caryopses is sticky
21DPA
Plants were grown and screened for anthesis as described in the Material and Methods section. Spikes were collected at the indicated stages, grain were removed from the central part of the spike. Hull was removed with a forceps and observation were recorded.

## Sheet: Sup Tab S7 (glu lip)
Supplementary Table S7. Surface lipids and derivatives extracted from hull of Bowman, BW130, BW177 and BW638 at 5 and 11 days post anthesis (DPA)
stage	5DPA				11DPA				5 vs 11 DPA
genotype	BW	BW130	BW177	BW638	BW	BW130	BW177	BW638	BW	BW130	BW177	BW638
C14_FA	0.04 ± 0.03	0.04 ± 0.02	0.04 ± 0.02	0.05 ± 0.02	0.23 ± 0.06 (a)	0.16 ± 0.06 (a)	NF (b)	0.27 ± 0.07 (a)	*	*	**	**
C16_FA	0.18 ± 0.08 (a)	0.10 ± 0.09 (a)	1.25 ± 0.17 (b)	0.14 ± 0.03 (a)	0.76 ± 0.14	1.05 ± 0.32	2.34 ± 2.1	1.26 ± 0.32	**	**	ns	**
C18_FA	0.13 ± 0.05 (a)	0.07 ± 0.04 (a)	0.93 ± 0.19 (b)	0.09 ± 0.04 (a)	0.44 ± 0.08	0.48 ± 0.1	0.99 ± 0.85	0.54 ± 0.12	**	**	ns	**
C20_FA	0.01 ± 0.01 (ab)	0.01 ± 0.01 (a)	0.03 ± 0.01 (b)	0.02 ± 0.01 (ab)	0.03 ± 0.00	0.04 ± 0.01	0.06 ± 0.05	0.03 ± 0.03	**	**	ns	ns
C22_FA	0.01 ± 0.01	0.01 ± 0.01	0.03 ± 0.01	0.02 ± 0.01	0.05 ± 0.01	0.07 ± 0.01	0.11 ± 0.09	0.05 ± 0.04	**	***	ns	ns
C24_FA	traces	traces	0.01 ± 0.01	0.01 ± 0.01	0.02 ± 0.01	0.02 ± 0.01	0.03 ± 0.03	0.02 ± 0.02	*	*	ns	ns
C26_FA	traces	NF	0.01 ± 0.01	0.01 ± 0.01	0.04 ± 0.01	0.02 ± 0.00	0.03 ± 0.03	0.03 ± 0.03	**	***	ns	ns
C28_FA	0.01 ± 0.01	0.01 ± 0.00	0.02 ± 0.02	0.02 ± 0.01	0.2 ± 0.04 (b)	0.08 ± 0.01 (a)	0.07 ± 0.07 (a)	0.15 ± 0.02 (ab)	**	***	ns	***
C30_FA	0.06 ± 0.03 (ab)	0.01 ± 0.00 (a)	NF (a)	0.09 ± 0.04 (b)	0.52 ± 0.08 (b)	0.11 ± 0.01 (a)	0.04 ± 0.03 (a)	0.29 ± 0.26 (ab)	***	***	ns	ns
C32_FA	NF	NF	NF	NF	0.19 ± 0.05 (b)	0.03 ± 0.01 (a)	0.01 ± 0.01 (a)	0.1 ± 0.11 (ab)	**	***	ns	ns
FA	0.46 ± 0.17 (a)	0.25 ± 0.14 (a)	2.32 ± 0.03 (b)	0.45 ± 0.15 (a)	2.48 ± 0.4	2.07 ± 0.47	3.66 ± 3.21	2.75 ± 0.32	**	**	ns	***
C16_Alc	NF (a)	NF (a)	0.02 ± 0.01 (b)	NF (a)	NF	traces	0.01 ± 0.01	0.01 ± 0.01	ns	ns	ns	ns
C18_Alc	NF	NF	NF	NF	NF	NF	NF	NF	ns	ns	ns	ns
C20_Alc	NF	NF	NF	NF	NF	NF	traces	NF	ns	ns	ns	ns
C22_Alc	NF	0.01 ± 0.01	0.03 ± 0.03	NF	0.01 ± 0.01	0.03 ± 0.02	0.14 ± 0.13	0.06 ± 0.02	ns	ns	ns	**
C24_Alc	0.01 ± 0.01 (a)	0.02 ± 0.01 (a)	0.09 ± 0.05 (b)	0.02 ± 0.01 (a)	0.03 ± 0.01	0.05 ± 0.00	0.12 ± 0.11	0.09 ± 0.02	*	**	ns	**
C26_Alc	0.05 ± 0.03	0.07 ± 0.02	0.19 ± 0.12	0.06 ± 0.03	0.1 ± 0.01	0.21 ± 0.02	0.24 ± 0.23	0.15 ± 0.02	*	***	ns	*
C28_Alc	0.01 ± 0.00	0.01 ± 0.01	0.02 ± 0.03	0.01 ± 0.01	0.04 ± 0.01	0.04 ± 0.01	0.09 ± 0.08	0.06 ± 0.02	**	*	ns	*
C30_Alc	NF	traces	NF	0.01 ± 0.01	0.06 ± 0.02 (b)	0.02 ± 0.01 (a)	0.02 ± 0.02 (ab)	0.02 ± 0.01 (ab)	**	*	ns	*
C32_Alc	0.01 ± 0.01	traces	NF	0.01 ± 0.01	0.13 ± 0.06 (b)	0.02 ± 0.00 (a)	0.01 ± 0.01 (a)	0.06 ± 0.03 (ab)	*	**	ns	*
Alc	0.08 ± 0.04	0.12 ± 0.04	0.35 ± 0.2	0.11 ± 0.06	0.36 ± 0.09	0.38 ± 0.06	0.64 ± 0.56	0.46 ± 0.09	**	**	ns	**
C23_Alk	0.12 ± 0.07 (a)	0.15 ± 0.02 (a)	0.86 ± 0.33 (b)	0.28 ± 0.12 (a)	0.06 ± 0.02	0.16 ± 0.02	0.38 ± 0.35	0.27 ± 0.02	ns	ns	ns	ns
C25_Alk	0.15 ± 0.07	0.12 ± 0.03	0.47 ± 0.25	0.25 ± 0.11	0.23 ± 0.03	0.36 ± 0.03	0.62 ± 0.54	0.59 ± 0.05	ns	***	ns	**
C27_Alk	0.08 ± 0.04	0.06 ± 0.02	0.21 ± 0.19	0.13 ± 0.07	0.19 ± 0.03	0.23 ± 0.01	0.38 ± 0.33	0.39 ± 0.08	*	***	ns	*
C29_Alk	0.23 ± 0.11	0.17 ± 0.08	0.3 ± 0.29	0.37 ± 0.22	0.77 ± 0.08	0.69 ± 0.12	0.74 ± 0.64	1.01 ± 0.32	**	**	ns	*
C31_Alk	0.18 ± 0.1	0.05 ± 0.03	0.05 ± 0.08	0.15 ± 0.09	0.55 ± 0.08 (b)	0.16 ± 0.05 (a)	0.1 ± 0.1 (a)	0.46 ± 0.24 (ab)	**	*	ns	ns
Alk	0.76 ± 0.38	0.55 ± 0.16	1.89 ± 1.13	1.18 ± 0.6	1.8 ± 0.13	1.59 ± 0.13	2.21 ± 1.92	2.72 ± 0.66	*	***	ns	*
Cholesterol	NF	NF	traces	NF	traces	NF	traces	NF	ns	ns	ns	ns
Campesterol	NF (a)	NF (a)	0.01 ± 0.00 (b)	traces	0.01 ± 0.00	0.01 ± 0.00	0.01 ± 0.01	0.01 ± 0.01	***	***	ns	ns
Sitosterol	0.01 ± 0.01 (a)	0.01 ± 0.00 (a)	0.03 ± 0.01 (b)	0.02 ± 0.01 (ab)	0.05 ± 0.01	0.04 ± 0.00	0.03 ± 0.03	0.02 ± 0.02	**	***	ns	ns
Sterol	0.01 ± 0.01 (a)	0.01 ± 0.01 (a)	0.04 ± 0.02 (b)	0.02 ± 0.01 (ab)	0.07 ± 0.01	0.05 ± 0.01	0.04 ± 0.05	0.03 ± 0.03	**	**	ns	ns
B.dik	5.7 ± 3 (ab)	0.44 ± 0.01 (a)	0.09 ± 0.08 (a)	8.17 ± 3.63 (b)	21.16 ± 4.72 (b)	1.84 ± 0.42 (a)	NF (a)	18.14 ± 9.7 (b)	**	**	ns	ns
B.DIK	4.52 ± 2.37 (ab)	0.32 ± 0.01 (a)	0.09 ± 0.08 (a)	6.34 ± 2.81 (b)	16.24 ± 3.67 (b)	1.32 ± 0.27 (a)	NF (a)	14.34 ± 6.41 (b)	**	**	ns	ns
OH.B.Dik	1.18 ± 0.62 (ab)	0.12 ± 0.00 (a)	NF (a)	1.83 ± 0.82 (b)	4.92 ± 1.06 (b)	0.52 ± 0.15 (ab)	NF (a)	3.8 ± 3.3 (ab)	**	**	ns	ns
Total extract	7.02 ± 3.56 (ab)	1.37 ± 0.23 (a)	4.69 ± 1.45 (ab)	9.93 ± 4.44 (b)	25.87 ± 4.85 (b)	5.94 ± 0.58 (a)	6.56 ± 5.68 (a)	24.1 ± 9.53 (b)	**	***	ns	ns
values are ug/mg dry hull weigth; values <0.01 are reported as traces; when the peak of the component couldn’t be identified in the gas chromatography spectra the component is reported as NF=not found
Letters indicate significant differences among genotypes (p<0.05; Tukey’s HSD multiple comparison following one-way ANOVA).
Asterisks indicate significant differences after one-way ANOVA between 5 and 11 DPA within each genotype (* = p<0.05, ** = p<0.01, *** = p<0.001, ns = not significative).

## Sheet: Sup Tab S8 (car lip)
Supplementary Table S8. Surface lipids and derivatives extracted from caryopses of Bowman, BW130, BW177 and BW638 at 5 and 11 days post anthesis (DPA)
stage	5DPA				11DPA				5 vs 11 DPA
genotype	BW	BW130	BW177	BW638	BW	BW130	BW177	BW638	BW	BW130	BW177	BW638
C14_FA	0.03 ± 0.02	0.04 ± 0.01	0.07 ± 0.09	0.13 ± 0.06	0.16 ± 0.06	0.22 ± 0.18	0.12 ± 0.04	0.09 ± 0.03	*	ns	ns	ns
C16_FA	NF	1.23 ± 1.07	0.81 ± 0.91	1.64 ± 1.3	6.23 ± 5.82	5.52 ± 4.08	8.28 ± 0.67	2.27 ± 0.99	ns	ns	***	ns
C18_FA	0.08 ± 0.08	0.49 ± 0.43	0.35 ± 0.34	0.27 ± 0.18	2.06 ± 0.92	1.88 ± 1.32	2.18 ± 0.56	0.45 ± 0.03	*	ns	**	ns
C20_FA	0.01 ± 0.00	0.03 ± 0.01	0.01 ± 0.02	0.04 ± 0.02	0.04 ± 0.03	0.09 ± 0.08	0.08 ± 0.03	0.03 ± 0.01	ns	ns	*	ns
C22_FA	0.01 ± 0.00	0.09 ± 0.04	0.03 ± 0.03	0.08 ± 0.04	0.09 ± 0.08	0.07 ± 0.10	0.22 ± 0.10	0.05 ± 0.03	ns	ns	*	ns
C24_FA	traces	0.03 ± 0.01	0.01 ± 0.02	0.02 ± 0.01	0.02 ± 0.02	0.02 ± 0.03	0.06 ± 0.04	0.02 ± 0.02	ns	ns	ns	ns
C26_FA	traces	0.01 ± 0.01	NF	0.02 ± 0.01	0.02 ± 0.01	0.04 ± 0.04	0.02 ± 0.02	0.01 ± 0.02	*	ns	ns	ns
C28_FA	0.01 ± 0.01	0.05 ± 0.02	0.01 ± 0.01	0.05 ± 0.03	0.02 ± 0.02	0.04 ± 0.04	0.08 ± 0.10	0.03 ± 0.01	ns	ns	ns	ns
C30_FA	0.01 ± 0.00	0.03 ± 0.02	traces	0.02 ± 0.02	NF	0.01 ± 0.02	NF	NF	***	ns	ns	ns
FA	0.16 ± 0.08	2.00 ± 1.6	1.28 ± 1.39	2.25 ± 1.49	8.64 ± 6.92	7.90 ± 5.40	11.05 ± 0.93	2.94 ± 1.02	ns	ns	***	ns
C16_Alc	NF (b)	0.01 ± 0.01 (ab)	0.01 ± 0.01 (a)	0.02 ± 0.01 (a)	0.01 ± 0.01	0.01 ± 0.01	0.02 ± 0.01	0.01 ± 0.00	*	ns	ns	ns
C18_Alc	NF	NF	NF	0.01 ± 0.01	NF (a)	NF (a)	0.02 ± 0.01 (b)	NF (a)	ns	ns	**	ns
C20_Alc	NF	0.01 ± 0.01	NF	0.01 ± 0.02	0.01 ± 0.02	0.01 ± 0.02	0.02 ± 0.01	traces	ns	ns	**	ns
C22_Alc	0.02 ± 0.02	0.27 ± 0.19	0.08 ± 0.07	0.13 ± 0.11	NF	0.20 ± 0.31	0.56 ± 0.42	NF	ns	ns	ns	ns
C24_Alc	0.45 ± 0.1 (ab)	0.7 ± 0.19 (a)	0.22 ± 0.09 (b)	0.66 ± 0.03 (a)	0.08 ± 0.01	0.18 ± 0.08	0.45 ± 0.24	0.35 ± 0.12	**	*	ns	*
C26_Alc	0.29 ± 0.06	0.4 ± 0.09	0.33 ± 0.29	0.43 ± 0.06	0.08 ± 0.01	0.17 ± 0.09	0.32 ± 0.22	0.25 ± 0.11	**	*	ns	ns
C28_Alc	0.03 ± 0.01	0.16 ± 0.08	0.06 ± 0.05	0.09 ± 0.07	NF	0.07 ± 0.08	0.21 ± 0.27	0.04 ± 0.04	***	ns	ns	ns
C30_Alc	NF (b)	0.06 ± 0.04 (a)	0.01 ± 0.01 (ab)	0.02 ± 0.02 (ab)	NF	0.03 ± 0.04	0.09 ± 0.13	NF	ns	ns	ns	ns
C32_Alc	traces (ab)	0.02 ± 0.02 (a)	NF (b)	0.01 ± 0.01 (ab)	NF	0.01 ± 0.01	NF	NF	ns	ns	ns	ns
Alc	0.8 ± 0.14	1.64 ± 0.61	0.72 ± 0.47	1.37 ± 0.31	0.19 ± 0.01	0.67 ± 0.58	1.68 ± 1.27	0.66 ± 0.26	**	ns	ns	*
C23_Alk	1.3 ± 0.12 (b)	3.25 ± 0.49 (a)	2.74 ± 0.62 (a)	2.89 ± 0.15 (a)	0.33 ± 0.15 (a)	0.69 ± 0.16 (a)	1.67 ± 0.62 (b)	1.25 ± 0.29 (ab)	***	**	ns	***
C25_Alk	2.13 ± 0.12 (b)	3.29 ± 0.42 (a)	1.91 ± 0.38 (b)	3.35 ± 0.57 (a)	1.21 ± 0.68	2.48 ± 1.31	3.77 ± 2.59	2.16 ± 0.79	ns	ns	ns	ns
C27_Alk	1.1 ± 0.16 (ab)	1.7 ± 0.3 (a)	0.82 ± 0.19 (b)	1.48 ± 0.52 (ab)	0.74 ± 0.61	1.75 ± 0.96	2.65 ± 2.63	1.16 ± 0.64	ns	ns	ns	ns
C29_Alk	1.36 ± 0.49	1.76 ± 0.32	0.84 ± 0.25	1.58 ± 0.76	0.65 ± 0.67	1.98 ± 1.12	2.39 ± 2.40	1.24 ± 0.93	ns	ns	ns	ns
C31_Alk	0.29 ± 0.19	0.28 ± 0.09	0.33 ± 0.10	0.35 ± 0.14	NF	0.41 ± 0.30	0.72 ± 0.94	0.29 ± 0.31	ns	ns	ns	ns
Alk	6.18 ± 0.92 (b)	10.27 ± 1.52 (a)	6.64 ± 1.18 (ab)	9.65 ± 2.03 (ab)	2.92 ± 2.1	7.31 ± 3.77	11.19 ± 8.89	6.09 ± 2.84	ns	ns	ns	ns
Cholesterol	traces	NF	NF	0.01 ± 0.01	NF	NF	NF	NF	ns	ns	ns	ns
Campesterol	0.01 ± 0.01	0.01 ± 0.00	0.01 ± 0.01	0.01 ± 0.00	NF	NF	NF	NF	ns	***	*	***
Sitosterol	0.01 ± 0.00 (b)	0.02 ± 0.01 (ab)	0.02 ± 0.01 (ab)	0.03 ± 0.01 (a)	0.03 ± 0.01	0.03 ± 0.02	0.02 ± 0.02	0.01 ± 0.02	**	ns	ns	ns
Sterol	0.02 ± 0.01	0.03 ± 0.02	0.03 ± 0.01	0.05 ± 0.02	0.03 ± 0.01	0.03 ± 0.02	0.02 ± 0.02	0.01 ± 0.02	ns	ns	ns	ns
Total extract	7.16 ± 0.78	13.94 ± 2.9	8.68 ± 3.04	13.32 ± 3.77	11.77 ± 5.77	15.92 ± 9.21	23.94 ± 10.24	9.71 ± 2.95	ns	ns	ns	ns
values are ug/caryopses; values <0.01 are reported as traces; when the peak of the component couldn’t be identified in the gas chromatography spectra the component is reported as NF=not found
Letters indicate significant differences among genotypes (p<0.05; Tukey’s HSD multiple comparison following one-way ANOVA).
Asterisks indicate significant differences after one-way ANOVA between 5 and 11 DPA within each genotype (* = p<0.05, ** = p<0.01, *** = p<0.001, ns = not significative).

## Sheet: Sup Tab S9 (glu cut)
Supplementary Table S9. Average and standard deviation of major cutin components extracted from glumes of Bowman, BW130, BW177 and BW638 at 11 days post anthesis (DPA)
stage	11DPA
genotype	BW	BW130	BW177	BW638
ferulic acid methyl ester, TMS	7.44 ± 2.80	14.18 ± 6.22	7.15 ± 0.89	6.82 ± 3.00
ωOH C16	3.24 ± 1.14	4.37 ± 2.16	1.78 ± 0.25	3.00 ± 1.45
coumaric acid methyl ester, TMS	1.97 ± 0.74	3.68 ± 1.66	1.58 ± 0.06	2.13 ± 0.98
ωOH 9,10 epoxy C18	0.16 ± 0.09	0.40 ± 0.25	0.18 ± 0.01	0.16 ± 0.15
TOT	12.81 ± 4.73	22.63 ± 10.27	10.69 ± 0.86	12.11 ± 5.57
There were no significant differences within genotypes (p<0.05; one-way ANOVA).
values are ug/mg dry hull weigth. Average and standard deviation of 3 biological replicates

## Sheet: Sup Tab S10 (car cut)
Supplementary Table S10. Average and standard deviation of major cutin components extracted from caryopses of Bowman, BW130, BW177 and BW638 at 5 and 11 days post anthesis (DPA)
stage	5 DPA				11 DPA				5 vs 11 DPA
genotype	BW	BW130	BW177	BW638	BW	BW130	BW177	BW638	BW	BW130	BW177	BW638
ωOH C16	31.92 ± 3.82	35.53 ± 6.30	44.43 ± 20.01	44.60 ± 5.65	177.94 ± 55.93	271.47 ± 48.82	157.55 ± 68.25	222.47 ± 14.21	*	**	ns	***
ωOH 9,10 epoxy C18	14.37 ± 7.07	18.06 ± 3.96	23.07 ± 14.02	28.94 ± 15.99	56.63 ± 21.13	83.07 ± 7.46	42.90 ± 28.86	68.63 ± 11.88	*	***	ns	*
ωOH C18:1	23.25 ± 9.55	29.12 ± 4.98	37.02 ± 18.18	33.55 ± 15.49	53.12 ± 13.47 (ab)	89.24 ± 17.44 (a)	39.18 ± 26.39 (b)	69.39 ± 8.05 (ab)	*	**	ns	*
ωOH C18	0.50 ± 0.34	4.90 ± 3.90	NF	3.39 ± 3.30	5.27 ± 1.41 (ab)	7.86 ± 1.89 (a)	3.37 ± 2.00 (b)	6.22 ± 0.33 (ab)	**	ns	*	ns
ferulic acid methyl ester, TMS	0.87 ± 0.25	1.07 ± 0.38	1.51 ± 0.70	2.45 ± 1.15	6.13 ± 5.06	14.46 ± 15.01	7.05 ± 5.71	9.43 ± 2.55	ns	ns	ns	*
TOTAL	70.75 ± 19.97	88.69 ± 19.18	106.05 ± 52.58	112.92 ± 39.06	299.08 ± 86.64	466.09 ± 87.64	250.05 ± 130.41	376.13 ± 35.77	*	**	ns	**
Letters indicate significant differences within genotypes (p<0.05; Tukey’s HSD multiple comparison following one-way ANOVA).
Asterisks indicate significant differences after one-way ANOVA between 5 and 11 DPA in each genotype (* = p<0.05, ** = p<0.01, *** = p<0.001).
values are ug/caryopses. Average and standard deviation of 3 biological replicates. NF=not found

[truncated: 3 more sheets: Sup Tab S11 (germ), Sup Tab S12 (hap), Sup Tab S13 (primers)]
